# Supplementary material for: Identification of the S100 fused-type protein hornerin as a regulator of tumor vascularity
Source: Nat Commun. 2017 Sep 15;8:552. doi: 10.1038/s41467-017-00488-6 (PMC5601918; doi:10.1038/s41467-017-00488-6)
Supplement: Supplementary file 3 — Supplementary Data 1 [file 41467_2017_488_MOESM3_ESM.xls]

## Sheet: Spectrum Report for Kelly_1695.
Kelly_1695, Spectrum report created on 01/28/2016
Experiment: Kelly_1695
	Peak List Generator: unknown
		Version: unknown
		Charge States Calculated: unknown
		Deisotoped: unknown
		Textual Annotation: unknown
	Database Set: 1 Database
		Database Name: the IPIHuman378.fasta.hdr database
			Version: unknown
			Taxonomy: All Entries
			Number of Proteins: 86702
		Does database contain common contaminants?: unknown
	Search Engine Set: 1 Search Engine
		Search Engine: Sequest
			Version: SRF v. 5
			Samples: All Samples
			Fragment Tolerance: 1.00 Da (Monoisotopic)
			Parent Tolerance: 10.0 PPM (Monoisotopic)
			Fixed Modifications: +57 on C (Carbamidomethyl)
			Variable Modifications: +14 on C (Methyl), +16 on M (Oxidation)
			Database: the IPIHuman378.fasta.hdr database (unknown version, 86702 entries)
			Digestion Enzyme: Trypsin
			Max Missed Cleavages: 1
			Probability Model:
				v110128v02: Peptide Prophet [+1,+2,+3,+4,+5,+6,+7,+8 and above]
	Scaffold: Version: Scaffold_4.4.1
		Modification Metadata Set: Unknown modifications
			Source: Unknown
			Comment:
		Protein Grouping Strategy: Experiment-wide grouping with binary peptide-protein weights
		Peptide Thresholds: 60.0% minimum and Sequest: deltaCn scores of greater than 0.0 and XCorr scores of greater than 1.8, 2.2, 2.5 and 3.5 for singly, doubly, triply and quadruply charged peptides
		Protein Thresholds: 90.0% minimum and 1 peptide minimum
		Peptide FDR: 0.3% (Prophet)
		Protein FDR: 4.0% (Prophet)
		GO Annotation Source(s): Unknown
Experiment name	Biological sample category	Biological sample name	MS/MS sample name	Protein name	Protein accession numbers	Database sources	Protein molecular weight (Da)	Protein identification probability	Exclusive unique peptide count	Exclusive unique spectrum count	Exclusive spectrum count	Percentage of total spectra	Percentage sequence coverage	Manual validation	Assigned	Spectrum name	Peptide sequence	Previous amino acid	Next amino acid	Peptide identification probability	SEQUEST XCorr score	SEQUEST DCn score	Number of enzymatic termini	Fixed modifications identified by spectrum	Variable modifications identified by spectrum	Observed m/z	Actual peptide mass (AMU)	Calculated +1H Peptide Mass (AMU)	Spectrum charge	Actual minus calculated peptide mass (AMU)	Actual minus calculated peptide mass (PPM)	Total Ion Current	Peptide start index	Peptide stop index	Exclusive	Other Proteins
Kelly_1695	PTEM9	KD2-525-1	v110128v02	Immunoglobulin superfamily member 6	IPI00025142	IPIHuman378.fasta	27012.8	0.928	1	1	1	7.1e-05	0.0456	possibly correct	TRUE	v110128v02.2759.2759.3	QTGGGTTLVVR	K	E	0.997	2.69	0.234	2			363.54	1087.6	1088.61	3	0.0001588	0.1459	297266	132	142	TRUE
Kelly_1695	PTEM9	KD2-525-1	v110128v02	Uncharacterized protein	IPI00022434	IPIHuman378.fasta	71704.8	1	3	3	3	0.000213	0.0463	possibly correct	TRUE	v110128v02.6332.6332.3	FKDLGEENFK	R	A	0.997	3.09	0.338	2			409.539	1225.6	1226.61	3	-0.002071	-1.688	295160	35	44	TRUE
Kelly_1695	PTEM9	KD2-525-1	v110128v02	Uncharacterized protein	IPI00022434	IPIHuman378.fasta	71704.8	1	3	3	3	0.000213	0.0463	possibly correct	TRUE	v110128v02.5040.5040.2	YIcENQDSISSK	K	L	0.997	3.15	0.515	2		c3: Carbamidomethyl (+57.02)	722.323	1442.63	1443.64	2	-0.002415	-1.673	366547	287	298	TRUE
Kelly_1695	PTEM9	KD2-525-1	v110128v02	Uncharacterized protein	IPI00022434	IPIHuman378.fasta	71704.8	1	3	3	3	0.000213	0.0463	possibly correct	TRUE	v110128v02.6767.6767.2	YLYEIAR	K	R	0.997	2.45	0.45	2			464.25	926.486	927.493	2	-0.0006616	-0.7133	1218880	162	168	TRUE
Kelly_1695	PTEM9	KD2-525-1	v110128v02	Keratin, type II cytoskeletal 6C	IPI00299145	IPIHuman378.fasta	60026.7	0.928	1	1	1	7.1e-05	0.0301	possibly correct	TRUE	v110128v02.6500.6500.2	AIGGGLSSVGGGSSTIK	R	Y	0.997	5.14	0.679	2			724.391	1446.77	1447.78	2	-0.0005181	-0.3579	235456	534	550	TRUE
Kelly_1695	PTEM9	KD2-525-1	v110128v02	Isoform Sp100-C of Nuclear autoantigen Sp-100	IPI00218326	IPIHuman378.fasta	101546	0.928	1	1	1	7.1e-05	0.0237	possibly correct	TRUE	v110128v02.7558.7558.3	TIQERcPESQSGHQESEVLMR	K	Q	0.985	2.66	0.175	2		c6: Carbamidomethyl (+57.02), c6: Methyl (+14.02)	839.052	2514.13	2515.17	3	-0.02438	-9.692	2447730	749	769	TRUE
Kelly_1695	PTEM9	KD2-525-1	v110128v02	Peroxiredoxin-1	IPI00000874	IPIHuman378.fasta	22110.9	0.928	1	1	1	7.1e-05	0.0402	possibly correct	TRUE	v110128v02.7681.7681.2	GLFIIDDK	R	G	0.997	2.24	0.529	2			460.757	919.5	920.509	2	-0.001369	-1.487	434142	129	136	TRUE
Kelly_1695	PTEM9	KD2-525-1	v110128v02	ras-related protein Rab-34 isoform 2	IPI00788998	IPIHuman378.fasta	34370.6	0.928	1	1	1	7.1e-05	0.039	possibly correct	FALSE	v110128v02.5674.5674.3	AAGRMNILAPVR	K	R	0.997	2.63	0.402	2			423.578	1267.71	1268.73	3	-0.005733	-4.518	549462	54	65	TRUE
Kelly_1695	PTEM9	KD2-525-1	v110128v02	Isoform 2 of SEC14-like protein 1	IPI00021887	IPIHuman378.fasta	81844.1	0.928	1	1	1	7.1e-05	0.0139	possibly correct	TRUE	v110128v02.6241.6241.3	MVQKYQSPVR	-	V	0.997	2.69	0.178	2			412.56	1234.66	1235.66	3	0.007886	6.382	764554	1	10	TRUE
Kelly_1695	PTEM9	KD2-525-1	v110128v02	Keratin, type II cytoskeletal 6A	IPI00300725	IPIHuman378.fasta	60046.4	0.928	1	1	1	7.1e-05	0.0177	possibly correct	TRUE	v110128v02.5791.5791.2	SGFSSVSVSR	R	S	0.997	2.95	0.44	2			506.756	1011.5	1012.51	2	-4.421e-05	-0.04367	627576	31	40	TRUE
Kelly_1695	PTEM9	KD2-525-1	v110128v02	ADP-ribosylation factor-like protein 8A	IPI00060031	IPIHuman378.fasta	21416.8	0.928	1	1	1	7.1e-05	0.113	possibly correct	TRUE	v110128v02.7775.7775.3	GVSAIVYMVDAADQEKIEASK	R	N	0.997	3.47	0.348	2			742.04	2223.1	2224.12	3	-0.01027	-4.616	3260550	88	108	TRUE
Kelly_1695	PTEM9	KD2-525-1	v110128v02	Histone H2A.V	IPI00018278	IPIHuman378.fasta	13509.2	0.928	1	1	1	7.1e-05	0.0703	possibly correct	TRUE	v110128v02.7176.7176.2	AGLQFPVGR	R	I	0.997	2.54	0.315	2			472.769	943.524	944.531	2	-0.0004757	-0.5036	559607	24	32	TRUE
Kelly_1695	PTEM9	KD2-525-1	v110128v02	Isoform 2 of Probable G-protein coupled receptor 124	IPI00292834	IPIHuman378.fasta	119864	0.928	1	1	1	7.1e-05	0.0205	possibly correct	TRUE	v110128v02.8049.8049.3	QVVFQGDRLPFQcSASYLGNDTR	R	I	0.997	2.73	0.247	2		c13: Carbamidomethyl (+57.02), c13: Methyl (+14.02)	891.427	2671.26	2672.29	3	-0.02231	-8.348	1014810	256	278	TRUE
Kelly_1695	PTEM9	KD2-525-1	v110128v02	Isoform 1 of Myosin-9	IPI00019502	IPIHuman378.fasta	226538	1	1	1	1	7.1e-05	0.00459	possibly correct	TRUE	v110128v02.5943.5943.3	VKPLLQVSR	K	Q	0.997	2.88	0.262	2			347.225	1038.65	1039.66	3	-0.001881	-1.809	474461	834	842	TRUE
Kelly_1695	PTEM9	KD2-525-1	v110128v02	Keratin, type II cytoskeletal 2 oral	IPI00008359	IPIHuman378.fasta	65871.4	1	4	5	8	0.000568	0.0439	possibly correct	TRUE	v110128v02.859.859.2	AQEREQIK	K	T	0.961	2.22	0.143	2			501.272	1000.53	1001.54	2	9.924e-05	0.09909	60133.7	181	188	TRUE
Kelly_1695	PTEM9	KD2-525-1	v110128v02	Keratin, type II cytoskeletal 2 oral	IPI00008359	IPIHuman378.fasta	65871.4	1	4	5	8	0.000568	0.0439	possibly correct	TRUE	v110128v02.1077.1077.2	AQEREQIK	K	T	0.997	2.34	0.348	2			501.272	1000.53	1001.54	2	-0.0006332	-0.6322	96498.4	181	188	TRUE
Kelly_1695	PTEM9	KD2-525-1	v110128v02	Keratin, type II cytoskeletal 2 oral	IPI00008359	IPIHuman378.fasta	65871.4	1	4	5	8	0.000568	0.0439	possibly correct	TRUE	v110128v02.411.411.2	AQEREQIK	K	T	0.997	2.7	0.338	2			501.273	1000.53	1001.54	2	0.0005265	0.5257	73725.8	181	188	TRUE
Kelly_1695	PTEM9	KD2-525-1	v110128v02	Keratin, type II cytoskeletal 2 oral	IPI00008359	IPIHuman378.fasta	65871.4	1	4	5	8	0.000568	0.0439	possibly correct	TRUE	v110128v02.7105.7105.2	DYQELMNVK	R	L	0.997	2.32	0.523	2			570.273	1138.53	1139.54	2	-0.001014	-0.8897	1154350	467	475	TRUE
Kelly_1695	PTEM9	KD2-525-1	v110128v02	Keratin, type II cytoskeletal 2 oral	IPI00008359	IPIHuman378.fasta	65871.4	1	4	5	8	0.000568	0.0439	possibly correct	TRUE	v110128v02.7058.7058.2	DYQELMNVK	R	L	0.997	3.12	0.456	2			570.273	1138.53	1139.54	2	-0.001868	-1.64	1789520	467	475	TRUE
Kelly_1695	PTEM9	KD2-525-1	v110128v02	Keratin, type II cytoskeletal 2 oral	IPI00008359	IPIHuman378.fasta	65871.4	1	4	5	8	0.000568	0.0439	possibly correct	TRUE	v110128v02.3472.3472.3	KYEDEINK	K	R	0.997	2.55	0.276	2			346.841	1037.5	1038.51	3	-0.0006073	-0.5847	981005	272	279	TRUE
Kelly_1695	PTEM9	KD2-525-1	v110128v02	Keratin, type II cytoskeletal 2 oral	IPI00008359	IPIHuman378.fasta	65871.4	1	4	5	8	0.000568	0.0439	possibly correct	TRUE	v110128v02.7469.7469.2	LLRDYQELMNVK	R	L	0.997	2.45	0.389	2			761.408	1520.8	1521.81	2	-0.0007826	-0.5143	499743	464	475	TRUE
Kelly_1695	PTEM9	KD2-525-1	v110128v02	Keratin, type II cytoskeletal 2 oral	IPI00008359	IPIHuman378.fasta	65871.4	1	4	5	8	0.000568	0.0439	possibly correct	TRUE	v110128v02.7444.7444.3	LLRDYQELMNVK	R	L	0.997	3.82	0.48	2			507.941	1520.8	1521.81	3	-0.001437	-0.9442	822720	464	475	TRUE
Kelly_1695	PTEM9	KD2-525-1	v110128v02	Neurocan core protein	IPI00159927	IPIHuman378.fasta	143090	0.928	1	1	1	7.1e-05	0.0197	possibly correct	FALSE	v110128v02.7139.7139.3	NPQELYDVYcFARELGGEVFYVGPAR	R	R	0.997	2.53	0.5	2		c10: Carbamidomethyl (+57.02), c10: Methyl (+14.02)	1021.83	3062.47	3063.47	3	0.01411	4.607	39996.7	244	269	TRUE
Kelly_1695	PTEM9	KD2-525-1	v110128v02	Thioredoxin	IPI00216298	IPIHuman378.fasta	11737.3	0.928	1	1	1	7.1e-05	0.124	possibly correct	FALSE	v110128v02.7360.7360.2	TAFQEALDAAGDK	K	L	0.997	3.66	0.568	2			668.822	1335.63	1336.64	2	-0.001624	-1.215	567247	9	21	TRUE
Kelly_1695	PTEM9	KD2-525-1	v110128v02	Caspase-14	IPI00013885	IPIHuman378.fasta	27679.8	1	2	2	2	0.000142	0.0785	possibly correct	TRUE	v110128v02.4404.4404.2	FQQAIDSR	K	E	0.997	2.6	0.25	2			482.745	963.475	964.485	2	-0.002154	-2.234	534558	68	75	TRUE
Kelly_1695	PTEM9	KD2-525-1	v110128v02	Caspase-14	IPI00013885	IPIHuman378.fasta	27679.8	1	2	2	2	0.000142	0.0785	correct	TRUE	v110128v02.5811.5811.2	MAEAELVQEGK	R	A	0.997	3.61	0.418	2			602.797	1203.58	1204.59	2	-0.001473	-1.223	387312	213	223	TRUE
Kelly_1695	PTEM9	KD2-525-1	v110128v02	Isoform 3 of Kazrin	IPI00604481	IPIHuman378.fasta	46212	0.928	1	1	1	7.1e-05	0.0241	possibly correct	FALSE	v110128v02.7273.7273.2	ELEAELAMAK	K	Q	0.997	2.22	0.309	2			552.782	1103.55	1104.56	2	-0.004446	-4.025	1032230	229	238	TRUE
Kelly_1695	PTEM9	KD2-525-1	v110128v02	Uncharacterized protein	IPI00925214	IPIHuman378.fasta	31022.8	0.928	1	1	1	7.1e-05	0.0758	possibly correct	FALSE	v110128v02.7649.7649.2	AGADTHGRLLQGNIcNDAVTK	K	A	0.997	2.9	0.308	2		c15: Carbamidomethyl (+57.02), c15: Methyl (+14.02)	1113.06	2224.11	2225.11	2	0.006065	2.726	3012090	237	257	TRUE
Kelly_1695	PTEM9	KD2-525-1	v110128v02	Keratin, type II cytoskeletal 6B	IPI00293665	IPIHuman378.fasta	60068.6	1	3	3	3	0.000213	0.0709	possibly correct	TRUE	v110128v02.6748.6748.2	ISIGGGScAISGGYGSR	R	A	0.997	4.4	0.712	2		c8: Carbamidomethyl (+57.02)	799.882	1597.75	1598.76	2	-0.00255	-1.595	386483	70	86	TRUE
Kelly_1695	PTEM9	KD2-525-1	v110128v02	Keratin, type II cytoskeletal 6B	IPI00293665	IPIHuman378.fasta	60068.6	1	3	3	3	0.000213	0.0709	possibly correct	TRUE	v110128v02.7170.7170.3	NKLEGLEDALQK	K	A	0.997	3.3	0.482	2			453.249	1356.72	1357.73	3	-0.001302	-0.9591	611620	425	436	TRUE
Kelly_1695	PTEM9	KD2-525-1	v110128v02	Keratin, type II cytoskeletal 6B	IPI00293665	IPIHuman378.fasta	60068.6	1	3	3	3	0.000213	0.0709	possibly correct	TRUE	v110128v02.5099.5099.3	NTKQEIAEINR	R	M	0.997	2.9	0.303	2			439.236	1314.69	1315.7	3	-0.003305	-2.512	484639	376	386	TRUE
Kelly_1695	PTEM9	KD2-525-1	v110128v02	suprabasin isoform 1 precursor	IPI00947285	IPIHuman378.fasta	60537.2	1	1	1	1	7.1e-05	0.0305	possibly correct	TRUE	v110128v02.3216.3216.3	FGQGAHHAAGQAGNEAGR	K	F	0.997	4.86	0.708	2			579.272	1734.79	1735.8	3	-3.061e-05	-0.01763	305038	242	259	TRUE
Kelly_1695	PTEM9	KD2-525-1	v110128v02	Keratin, type II cytoskeletal 5	IPI00009867	IPIHuman378.fasta	62379.6	1	13	13	14	0.000993	0.22	possibly correct	TRUE	v110128v02.4973.4973.2	AQYEEIANR	K	S	0.997	2.37	0.31	2			547.267	1092.52	1093.53	2	-0.00132	-1.207	438369	344	352	TRUE
Kelly_1695	PTEM9	KD2-525-1	v110128v02	Keratin, type II cytoskeletal 5	IPI00009867	IPIHuman378.fasta	62379.6	1	13	13	14	0.000993	0.22	possibly correct	TRUE	v110128v02.6577.6577.2	GLGVGFGSGGGSSSSVK	R	F	0.997	3.93	0.632	2			720.36	1438.7	1439.71	2	-0.0006843	-0.4753	561728	560	576	TRUE
Kelly_1695	PTEM9	KD2-525-1	v110128v02	Keratin, type II cytoskeletal 5	IPI00009867	IPIHuman378.fasta	62379.6	1	13	13	14	0.000993	0.22	possibly correct	TRUE	v110128v02.6620.6620.2	ISISTSGGSFR	R	N	0.997	3.02	0.644	2			556.29	1110.57	1111.57	2	-0.00059	-0.5308	2129840	74	84	TRUE
Kelly_1695	PTEM9	KD2-525-1	v110128v02	Keratin, type II cytoskeletal 5	IPI00009867	IPIHuman378.fasta	62379.6	1	13	13	14	0.000993	0.22	possibly correct	TRUE	v110128v02.7317.7317.3	LLREYQELMNTK	R	L	0.997	3.16	0.503	2			513.272	1536.79	1537.8	3	-0.002715	-1.766	838647	449	460	TRUE
Kelly_1695	PTEM9	KD2-525-1	v110128v02	Keratin, type II cytoskeletal 5	IPI00009867	IPIHuman378.fasta	62379.6	1	13	13	14	0.000993	0.22	possibly correct	TRUE	v110128v02.7610.7610.3	NKLAELEEALQK	R	A	0.997	3.77	0.456	2			462.593	1384.76	1385.76	3	0.0001211	0.08735	697104	430	441	TRUE
Kelly_1695	PTEM9	KD2-525-1	v110128v02	Keratin, type II cytoskeletal 5	IPI00009867	IPIHuman378.fasta	62379.6	1	13	13	14	0.000993	0.22	possibly correct	TRUE	v110128v02.4446.4446.3	NKYEDEINK	K	R	0.997	3.1	0.422	2			384.855	1151.54	1152.55	3	-0.0024	-2.082	1065460	256	264	TRUE
Kelly_1695	PTEM9	KD2-525-1	v110128v02	Keratin, type II cytoskeletal 5	IPI00009867	IPIHuman378.fasta	62379.6	1	13	13	14	0.000993	0.22	possibly correct	TRUE	v110128v02.972.972.2	SGGGGGGGFGR	R	V	0.997	2.43	0.613	2			433.199	864.383	865.391	2	-0.0007344	-0.8487	124453	38	48	TRUE
Kelly_1695	PTEM9	KD2-525-1	v110128v02	Keratin, type II cytoskeletal 5	IPI00009867	IPIHuman378.fasta	62379.6	1	13	13	14	0.000993	0.22	possibly correct	TRUE	v110128v02.5709.5709.3	SRTEAESWYQTK	R	Y	0.997	3.75	0.635	2			495.903	1484.69	1485.7	3	-0.002171	-1.461	764615	353	364	TRUE
Kelly_1695	PTEM9	KD2-525-1	v110128v02	Keratin, type II cytoskeletal 5	IPI00009867	IPIHuman378.fasta	62379.6	1	13	13	14	0.000993	0.22	possibly correct	TRUE	v110128v02.5898.5898.2	TEAESWYQTK	R	Y	0.997	3.44	0.632	2			621.785	1241.56	1242.56	2	-0.001076	-0.8662	685117	355	364	TRUE
Kelly_1695	PTEM9	KD2-525-1	v110128v02	Keratin, type II cytoskeletal 5	IPI00009867	IPIHuman378.fasta	62379.6	1	13	13	14	0.000993	0.22	possibly correct	TRUE	v110128v02.7602.7602.3	TEAESWYQTKYEELQQTAGR	R	H	0.997	3.43	0.646	2			806.712	2417.11	2418.12	3	-0.0004895	-0.2024	288718	355	374	TRUE
Kelly_1695	PTEM9	KD2-525-1	v110128v02	Keratin, type II cytoskeletal 5	IPI00009867	IPIHuman378.fasta	62379.6	1	13	13	14	0.000993	0.22	possibly correct	TRUE	v110128v02.7827.7827.2	VDALmDEINFMK	K	M	0.997	2.66	0.267	2		m5: Oxidation (+15.99)	721.339	1440.66	1441.67	2	-0.0003915	-0.2716	323272	293	304	TRUE
Kelly_1695	PTEM9	KD2-525-1	v110128v02	Keratin, type II cytoskeletal 5	IPI00009867	IPIHuman378.fasta	62379.6	1	13	13	14	0.000993	0.22	possibly correct	TRUE	v110128v02.7362.7362.2	VDALmDEINFmK	K	M	0.997	3.86	0.624	2		m5: Oxidation (+15.99), m11: Oxidation (+15.99)	729.335	1456.66	1457.67	2	-0.001776	-1.219	357063	293	304	TRUE
Kelly_1695	PTEM9	KD2-525-1	v110128v02	Keratin, type II cytoskeletal 5	IPI00009867	IPIHuman378.fasta	62379.6	1	13	13	14	0.000993	0.22	possibly correct	TRUE	v110128v02.6496.6496.2	VSLAGAcGVGGYGSR	R	S	0.997	3.94	0.64	2		c7: Carbamidomethyl (+57.02)	705.843	1409.67	1410.68	2	-0.0001424	-0.101	458478	49	63	TRUE
Kelly_1695	PTEM9	KD2-525-1	v110128v02	Keratin, type II cytoskeletal 5	IPI00009867	IPIHuman378.fasta	62379.6	1	13	13	14	0.000993	0.22	possibly correct	TRUE	v110128v02.4750.4750.2	YEELQQTAGR	K	H	0.997	3.49	0.521	2			597.791	1193.57	1194.58	2	-0.0009017	-0.7549	364858	365	374	TRUE
Kelly_1695	PTEM9	KD2-525-1	v110128v02	Isoform 1 of Keratin, type I cytoskeletal 13	IPI00009866	IPIHuman378.fasta	49589.3	1	3	3	3	0.000213	0.0502	possibly correct	TRUE	v110128v02.6454.6454.2	ALEEANADLEVK	R	I	0.997	4.04	0.468	2			651.333	1300.65	1301.66	2	-0.0004394	-0.3376	562355	124	135	TRUE
Kelly_1695	PTEM9	KD2-525-1	v110128v02	Isoform 1 of Keratin, type I cytoskeletal 13	IPI00009866	IPIHuman378.fasta	49589.3	1	3	3	3	0.000213	0.0502	possibly correct	TRUE	v110128v02.5790.5790.2	LEQEIATYR	R	S	0.997	3.22	0.51	2			561.793	1121.57	1122.58	2	-1.892e-05	-0.01685	803144	398	406	TRUE
Kelly_1695	PTEM9	KD2-525-1	v110128v02	Isoform 1 of Keratin, type I cytoskeletal 13	IPI00009866	IPIHuman378.fasta	49589.3	1	3	3	3	0.000213	0.0502	possibly correct	TRUE	v110128v02.6758.6758.2	TRLEQEIATYR	K	S	0.997	3.1	0.628	2			690.367	1378.72	1379.73	2	-0.001968	-1.427	423127	396	406	TRUE
Kelly_1695	PTEM9	KD2-525-1	v110128v02	Keratin, type I cytoskeletal 10	IPI00009865	IPIHuman378.fasta	58828.8	1	27	42	52	0.00369	0.521	possibly correct	TRUE	v110128v02.7657.7657.2	AETEcQNTEYQQLLDIK	R	I	0.997	5.8	0.614	2		c5: Carbamidomethyl (+57.02)	1041.98	2081.95	2082.97	2	-0.003638	-1.747	709471	423	439	TRUE
Kelly_1695	PTEM9	KD2-525-1	v110128v02	Keratin, type I cytoskeletal 10	IPI00009865	IPIHuman378.fasta	58828.8	1	27	42	52	0.00369	0.521	possibly correct	TRUE	v110128v02.7651.7651.3	AETEcQNTEYQQLLDIK	R	I	0.997	5.09	0.624	2		c5: Carbamidomethyl (+57.02)	694.992	2081.96	2082.97	3	-0.00237	-1.138	2396940	423	439	TRUE
Kelly_1695	PTEM9	KD2-525-1	v110128v02	Keratin, type I cytoskeletal 10	IPI00009865	IPIHuman378.fasta	58828.8	1	27	42	52	0.00369	0.521	possibly correct	TRUE	v110128v02.6074.6074.1	ALEESNYELEGK	R	I	0.997	3.4	0.666	2			1381.65	1380.64	1381.65	1	-0.003104	-2.247	189438	166	177	TRUE
Kelly_1695	PTEM9	KD2-525-1	v110128v02	Keratin, type I cytoskeletal 10	IPI00009865	IPIHuman378.fasta	58828.8	1	27	42	52	0.00369	0.521	possibly correct	TRUE	v110128v02.6054.6054.2	ALEESNYELEGK	R	I	0.997	3.24	0.545	2			691.326	1380.64	1381.65	2	-0.003423	-2.477	2380150	166	177	TRUE
Kelly_1695	PTEM9	KD2-525-1	v110128v02	Keratin, type I cytoskeletal 10	IPI00009865	IPIHuman378.fasta	58828.8	1	27	42	52	0.00369	0.521	possibly correct	TRUE	v110128v02.6525.6525.2	ALEESNYELEGK	R	I	0.997	2.95	0.578	2			691.327	1380.64	1381.65	2	-0.0006154	-0.4454	187468	166	177	TRUE
Kelly_1695	PTEM9	KD2-525-1	v110128v02	Keratin, type I cytoskeletal 10	IPI00009865	IPIHuman378.fasta	58828.8	1	27	42	52	0.00369	0.521	possibly correct	TRUE	v110128v02.6049.6049.2	ALEESNYELEGK	R	I	0.997	4.18	0.642	2			691.326	1380.64	1381.65	2	-0.003423	-2.477	9155300	166	177	TRUE
Kelly_1695	PTEM9	KD2-525-1	v110128v02	Keratin, type I cytoskeletal 10	IPI00009865	IPIHuman378.fasta	58828.8	1	27	42	52	0.00369	0.521	possibly correct	TRUE	v110128v02.7198.7198.1	DAEAWFNEK	K	S	0.997	2.91	0.464	2			1109.49	1108.48	1109.49	1	-0.0009544	-0.8602	293979	335	343	TRUE
Kelly_1695	PTEM9	KD2-525-1	v110128v02	Keratin, type I cytoskeletal 10	IPI00009865	IPIHuman378.fasta	58828.8	1	27	42	52	0.00369	0.521	possibly correct	TRUE	v110128v02.7945.7945.2	ELTTEIDNNIEQISSYK	K	S	0.997	4.39	0.656	2			998.988	1995.96	1996.97	2	-0.001616	-0.8092	207583	346	362	TRUE
Kelly_1695	PTEM9	KD2-525-1	v110128v02	Keratin, type I cytoskeletal 10	IPI00009865	IPIHuman378.fasta	58828.8	1	27	42	52	0.00369	0.521	possibly correct	TRUE	v110128v02.7921.7921.3	ELTTEIDNNIEQISSYK	K	S	0.997	5.3	0.715	2			666.329	1995.96	1996.97	3	0.0003237	0.1621	2720760	346	362	TRUE
Kelly_1695	PTEM9	KD2-525-1	v110128v02	Keratin, type I cytoskeletal 10	IPI00009865	IPIHuman378.fasta	58828.8	1	27	42	52	0.00369	0.521	possibly correct	TRUE	v110128v02.7398.7398.2	GSLGGGFSSGGFSGGSFSR	K	G	0.997	5.17	0.742	2			854.388	1706.76	1707.77	2	-0.002667	-1.562	2114680	41	59	TRUE
Kelly_1695	PTEM9	KD2-525-1	v110128v02	Keratin, type I cytoskeletal 10	IPI00009865	IPIHuman378.fasta	58828.8	1	27	42	52	0.00369	0.521	possibly correct	TRUE	v110128v02.7417.7417.2	GSLGGGFSSGGFSGGSFSR	K	G	0.997	5.6	0.725	2			854.389	1706.76	1707.77	2	-0.001935	-1.133	13772900	41	59	TRUE
Kelly_1695	PTEM9	KD2-525-1	v110128v02	Keratin, type I cytoskeletal 10	IPI00009865	IPIHuman378.fasta	58828.8	1	27	42	52	0.00369	0.521	possibly correct	TRUE	v110128v02.7418.7418.3	GSLGGGFSSGGFSGGSFSR	K	G	0.997	4.27	0.65	2			569.928	1706.76	1707.77	3	-0.001582	-0.9263	3875790	41	59	TRUE
Kelly_1695	PTEM9	KD2-525-1	v110128v02	Keratin, type I cytoskeletal 10	IPI00009865	IPIHuman378.fasta	58828.8	1	27	42	52	0.00369	0.521	possibly correct	TRUE	v110128v02.7683.7683.2	GSSGGGcFGGSSGGYGGLGGFGGGSFR	R	G	0.997	6.05	0.821	2		c7: Carbamidomethyl (+57.02)	1171.99	2341.97	2342.98	2	-0.00566	-2.416	292175	60	86	TRUE
Kelly_1695	PTEM9	KD2-525-1	v110128v02	Keratin, type I cytoskeletal 10	IPI00009865	IPIHuman378.fasta	58828.8	1	27	42	52	0.00369	0.521	possibly correct	TRUE	v110128v02.7687.7687.3	GSSGGGcFGGSSGGYGGLGGFGGGSFR	R	G	0.997	5.83	0.742	2		c7: Carbamidomethyl (+57.02)	781.664	2341.97	2342.98	3	-0.006345	-2.708	1430270	60	86	TRUE
Kelly_1695	PTEM9	KD2-525-1	v110128v02	Keratin, type I cytoskeletal 10	IPI00009865	IPIHuman378.fasta	58828.8	1	27	42	52	0.00369	0.521	possibly correct	TRUE	v110128v02.428.428.2	HGNSHQGEPR	K	D	0.997	2.88	0.654	2			559.758	1117.5	1118.51	2	-0.0002976	-0.2661	122299	185	194	TRUE
Kelly_1695	PTEM9	KD2-525-1	v110128v02	Keratin, type I cytoskeletal 10	IPI00009865	IPIHuman378.fasta	58828.8	1	27	42	52	0.00369	0.521	possibly correct	TRUE	v110128v02.5747.5747.3	IKEWYEK	K	H	0.997	2.59	0.2	2			332.511	994.511	995.52	3	-0.001432	-1.438	13365000	178	184	TRUE
Kelly_1695	PTEM9	KD2-525-1	v110128v02	Keratin, type I cytoskeletal 10	IPI00009865	IPIHuman378.fasta	58828.8	1	27	42	52	0.00369	0.521	possibly correct	TRUE	v110128v02.5642.5642.2	IKEWYEK	K	H	0.997	2.41	0.257	2			498.262	994.51	995.52	2	-0.002242	-2.252	1869140	178	184	TRUE
Kelly_1695	PTEM9	KD2-525-1	v110128v02	Keratin, type I cytoskeletal 10	IPI00009865	IPIHuman378.fasta	58828.8	1	27	42	52	0.00369	0.521	possibly correct	TRUE	v110128v02.5623.5623.2	IKEWYEK	K	H	0.997	2.32	0.316	2			498.263	994.511	995.52	2	-0.001205	-1.21	1137170	178	184	TRUE
Kelly_1695	PTEM9	KD2-525-1	v110128v02	Keratin, type I cytoskeletal 10	IPI00009865	IPIHuman378.fasta	58828.8	1	27	42	52	0.00369	0.521	possibly correct	TRUE	v110128v02.6749.6749.2	IRLENEIQTYR	K	S	0.997	3.31	0.61	2			717.888	1433.76	1434.77	2	-0.001566	-1.091	225940	440	450	TRUE
Kelly_1695	PTEM9	KD2-525-1	v110128v02	Keratin, type I cytoskeletal 10	IPI00009865	IPIHuman378.fasta	58828.8	1	27	42	52	0.00369	0.521	possibly correct	TRUE	v110128v02.7267.7267.3	ISSSKGSLGGGFSSGGFSGGSFSR	R	G	0.997	3.63	0.635	2			737.354	2209.04	2210.05	3	0.0002956	0.1337	385280	36	59	TRUE
Kelly_1695	PTEM9	KD2-525-1	v110128v02	Keratin, type I cytoskeletal 10	IPI00009865	IPIHuman378.fasta	58828.8	1	27	42	52	0.00369	0.521	possibly correct	TRUE	v110128v02.5333.5333.1	LASYLDK	R	V	0.997	2.07	0.266	2			809.438	808.431	809.44	1	-0.001969	-2.433	464130	157	163	TRUE
Kelly_1695	PTEM9	KD2-525-1	v110128v02	Keratin, type I cytoskeletal 10	IPI00009865	IPIHuman378.fasta	58828.8	1	27	42	52	0.00369	0.521	possibly correct	TRUE	v110128v02.5666.5666.2	LENEIQTYR	R	S	0.997	3.45	0.563	2			583.295	1164.58	1165.58	2	-0.002157	-1.85	750247	442	450	TRUE
Kelly_1695	PTEM9	KD2-525-1	v110128v02	Keratin, type I cytoskeletal 10	IPI00009865	IPIHuman378.fasta	58828.8	1	27	42	52	0.00369	0.521	possibly correct	TRUE	v110128v02.6056.6056.2	LKYENEVALR	R	Q	0.997	2.88	0.392	2			617.842	1233.67	1234.68	2	-0.002973	-2.408	259601	236	245	TRUE
Kelly_1695	PTEM9	KD2-525-1	v110128v02	Keratin, type I cytoskeletal 10	IPI00009865	IPIHuman378.fasta	58828.8	1	27	42	52	0.00369	0.521	possibly correct	TRUE	v110128v02.4322.4322.2	NHEEEMKDLR	K	N	0.997	2.59	0.665	2			650.8	1299.59	1300.6	2	-0.002325	-1.788	196914	286	295	TRUE
Kelly_1695	PTEM9	KD2-525-1	v110128v02	Keratin, type I cytoskeletal 10	IPI00009865	IPIHuman378.fasta	58828.8	1	27	42	52	0.00369	0.521	possibly correct	TRUE	v110128v02.8111.8111.3	NVQALEIELQSQLALK	R	Q	0.997	5.82	0.408	2			599.675	1796	1797.01	3	2.896e-05	0.01612	1921000	371	386	TRUE
Kelly_1695	PTEM9	KD2-525-1	v110128v02	Keratin, type I cytoskeletal 10	IPI00009865	IPIHuman378.fasta	58828.8	1	27	42	52	0.00369	0.521	possibly correct	TRUE	v110128v02.8119.8119.2	NVQALEIELQSQLALK	R	Q	0.997	5.24	0.645	2			899.009	1796	1797.01	2	-0.0005679	-0.316	411443	371	386	TRUE
Kelly_1695	PTEM9	KD2-525-1	v110128v02	Keratin, type I cytoskeletal 10	IPI00009865	IPIHuman378.fasta	58828.8	1	27	42	52	0.00369	0.521	possibly correct	TRUE	v110128v02.8011.8011.4	NVSTGDVNVEmNAAPGVDLTQLLNNmR	R	S	0.997	4.14	0.564	2		m11: Oxidation (+15.99), m26: Oxidation (+15.99)	726.851	2903.37	2904.38	4	-0.00153	-0.5267	754687	296	322	TRUE
Kelly_1695	PTEM9	KD2-525-1	v110128v02	Keratin, type I cytoskeletal 10	IPI00009865	IPIHuman378.fasta	58828.8	1	27	42	52	0.00369	0.521	possibly correct	TRUE	v110128v02.7987.7987.3	NVSTGDVNVEmNAAPGVDLTQLLNNmR	R	S	0.997	5.51	0.636	2		m11: Oxidation (+15.99), m26: Oxidation (+15.99)	968.798	2903.37	2904.38	3	-0.003958	-1.363	489797	296	322	TRUE
Kelly_1695	PTEM9	KD2-525-1	v110128v02	Keratin, type I cytoskeletal 10	IPI00009865	IPIHuman378.fasta	58828.8	1	27	42	52	0.00369	0.521	possibly correct	TRUE	v110128v02.8155.8155.3	NVSTGDVNVEmNAAPGVDLTQLLNNMR	R	S	0.997	5.88	0.644	2		m11: Oxidation (+15.99)	963.467	2887.38	2888.39	3	-0.002756	-0.9542	949844	296	322	TRUE
Kelly_1695	PTEM9	KD2-525-1	v110128v02	Keratin, type I cytoskeletal 10	IPI00009865	IPIHuman378.fasta	58828.8	1	27	42	52	0.00369	0.521	possibly correct	TRUE	v110128v02.8184.8184.3	NVSTGDVNVEMNAAPGVDLTQLLNNMR	R	S	0.997	5.6	0.687	2			958.134	2871.38	2872.39	3	-0.005766	-2.007	597850	296	322	TRUE
Kelly_1695	PTEM9	KD2-525-1	v110128v02	Keratin, type I cytoskeletal 10	IPI00009865	IPIHuman378.fasta	58828.8	1	27	42	52	0.00369	0.521	possibly correct	TRUE	v110128v02.6998.6998.3	QSLEASLAETEGR	K	Y	0.997	2.74	0.544	2			464.232	1389.67	1390.68	3	-0.0007971	-0.5732	4047270	387	399	TRUE
Kelly_1695	PTEM9	KD2-525-1	v110128v02	Keratin, type I cytoskeletal 10	IPI00009865	IPIHuman378.fasta	58828.8	1	27	42	52	0.00369	0.521	possibly correct	TRUE	v110128v02.6956.6956.2	QSLEASLAETEGR	K	Y	0.997	3.92	0.707	2			695.844	1389.67	1390.68	2	-0.0009668	-0.6952	920753	387	399	TRUE
Kelly_1695	PTEM9	KD2-525-1	v110128v02	Keratin, type I cytoskeletal 10	IPI00009865	IPIHuman378.fasta	58828.8	1	27	42	52	0.00369	0.521	possibly correct	TRUE	v110128v02.5542.5542.2	SEITELR	K	R	0.997	2.43	0.172	2			424.23	846.445	847.452	2	0.0003942	0.4651	2965050	363	369	TRUE
Kelly_1695	PTEM9	KD2-525-1	v110128v02	Keratin, type I cytoskeletal 10	IPI00009865	IPIHuman378.fasta	58828.8	1	27	42	52	0.00369	0.521	possibly correct	TRUE	v110128v02.4584.4584.2	SGGGGGGGGcGGGGGVSSLR	R	I	0.997	5.26	0.752	2		c10: Carbamidomethyl (+57.02)	775.341	1548.67	1549.68	2	-0.003491	-2.253	276128	16	35	TRUE
Kelly_1695	PTEM9	KD2-525-1	v110128v02	Keratin, type I cytoskeletal 10	IPI00009865	IPIHuman378.fasta	58828.8	1	27	42	52	0.00369	0.521	possibly correct	TRUE	v110128v02.5250.5250.1	SLLEGEGSSGGGGR	R	G	0.997	1.99	0.356	2			1262.59	1261.59	1262.6	1	-0.003108	-2.461	94745.4	451	464	TRUE
Kelly_1695	PTEM9	KD2-525-1	v110128v02	Keratin, type I cytoskeletal 10	IPI00009865	IPIHuman378.fasta	58828.8	1	27	42	52	0.00369	0.521	possibly correct	TRUE	v110128v02.5223.5223.2	SLLEGEGSSGGGGR	R	G	0.997	3.73	0.482	2			631.801	1261.59	1262.6	2	-0.002206	-1.747	12450900	451	464	TRUE
Kelly_1695	PTEM9	KD2-525-1	v110128v02	Keratin, type I cytoskeletal 10	IPI00009865	IPIHuman378.fasta	58828.8	1	27	42	52	0.00369	0.521	possibly correct	TRUE	v110128v02.5237.5237.2	SLLEGEGSSGGGGR	R	G	0.997	3.59	0.531	2			631.801	1261.59	1262.6	2	-0.002206	-1.747	5450390	451	464	TRUE
Kelly_1695	PTEM9	KD2-525-1	v110128v02	Keratin, type I cytoskeletal 10	IPI00009865	IPIHuman378.fasta	58828.8	1	27	42	52	0.00369	0.521	possibly correct	TRUE	v110128v02.5219.5219.3	SLLEGEGSSGGGGR	R	G	0.997	2.59	0.475	2			421.536	1261.59	1262.6	3	-0.003684	-2.918	689208	451	464	TRUE
Kelly_1695	PTEM9	KD2-525-1	v110128v02	Keratin, type I cytoskeletal 10	IPI00009865	IPIHuman378.fasta	58828.8	1	27	42	52	0.00369	0.521	possibly correct	TRUE	v110128v02.5411.5411.3	SQYEQLAEQNR	R	K	0.997	3.74	0.353	2			455.885	1364.63	1365.64	3	-0.0002433	-0.1781	7257310	323	333	TRUE
Kelly_1695	PTEM9	KD2-525-1	v110128v02	Keratin, type I cytoskeletal 10	IPI00009865	IPIHuman378.fasta	58828.8	1	27	42	52	0.00369	0.521	possibly correct	TRUE	v110128v02.5329.5329.2	SQYEQLAEQNR	R	K	0.997	4.23	0.54	2			683.321	1364.63	1365.64	2	-0.004289	-3.14	583324	323	333	TRUE
Kelly_1695	PTEM9	KD2-525-1	v110128v02	Keratin, type I cytoskeletal 10	IPI00009865	IPIHuman378.fasta	58828.8	1	27	42	52	0.00369	0.521	possibly correct	TRUE	v110128v02.5034.5034.2	SQYEQLAEQNRK	R	D	0.997	3	0.513	2			747.37	1492.72	1493.73	2	-0.002121	-1.42	825529	323	334	TRUE
Kelly_1695	PTEM9	KD2-525-1	v110128v02	Keratin, type I cytoskeletal 10	IPI00009865	IPIHuman378.fasta	58828.8	1	27	42	52	0.00369	0.521	possibly correct	TRUE	v110128v02.406.406.2	SSSSGSVGESSSK	K	G	0.997	2.85	0.389	2			593.266	1184.52	1185.52	2	0.001005	0.848	113624	568	580	TRUE
Kelly_1695	PTEM9	KD2-525-1	v110128v02	Keratin, type I cytoskeletal 10	IPI00009865	IPIHuman378.fasta	58828.8	1	27	42	52	0.00369	0.521	possibly correct	TRUE	v110128v02.628.628.2	SSSSGSVGESSSK	K	G	0.997	3.08	0.502	2			593.265	1184.52	1185.52	2	-0.0004595	-0.3876	69528.3	568	580	TRUE
Kelly_1695	PTEM9	KD2-525-1	v110128v02	Keratin, type I cytoskeletal 10	IPI00009865	IPIHuman378.fasta	58828.8	1	27	42	52	0.00369	0.521	possibly correct	TRUE	v110128v02.2184.2184.3	SSSSGSVGESSSKGPR	K	-	0.997	2.81	0.373	2			499.239	1494.69	1495.7	3	0.003143	2.101	191180	568	583	TRUE
Kelly_1695	PTEM9	KD2-525-1	v110128v02	Keratin, type I cytoskeletal 10	IPI00009865	IPIHuman378.fasta	58828.8	1	27	42	52	0.00369	0.521	possibly correct	TRUE	v110128v02.7159.7159.1	VLDELTLTK	R	A	0.989	1.9	0.254	2			1031.6	1030.59	1031.6	1	-0.00211	-2.046	225707	258	266	TRUE
Kelly_1695	PTEM9	KD2-525-1	v110128v02	Keratin, type I cytoskeletal 10	IPI00009865	IPIHuman378.fasta	58828.8	1	27	42	52	0.00369	0.521	possibly correct	TRUE	v110128v02.7165.7165.1	VLDELTLTK	R	A	0.997	2.29	0.31	2			1031.6	1030.59	1031.6	1	-0.001012	-0.9808	593168	258	266	TRUE
Kelly_1695	PTEM9	KD2-525-1	v110128v02	Keratin, type I cytoskeletal 10	IPI00009865	IPIHuman378.fasta	58828.8	1	27	42	52	0.00369	0.521	possibly correct	TRUE	v110128v02.7107.7107.2	VLDELTLTK	R	A	0.997	3.02	0.46	2			516.302	1030.59	1031.6	2	-0.001208	-1.171	725706	258	266	TRUE
Kelly_1695	PTEM9	KD2-525-1	v110128v02	Keratin, type I cytoskeletal 10	IPI00009865	IPIHuman378.fasta	58828.8	1	27	42	52	0.00369	0.521	possibly correct	TRUE	v110128v02.3064.3064.2	VTmQNLNDR	K	L	0.997	3.14	0.321	2		m3: Oxidation (+15.99)	553.767	1105.52	1106.53	2	-3.451e-05	-0.03119	410377	148	156	TRUE
Kelly_1695	PTEM9	KD2-525-1	v110128v02	Keratin, type I cytoskeletal 10	IPI00009865	IPIHuman378.fasta	58828.8	1	27	42	52	0.00369	0.521	possibly correct	TRUE	v110128v02.3291.3291.2	VTmQNLNDR	K	L	0.997	3.28	0.386	2		m3: Oxidation (+15.99)	553.765	1105.52	1106.53	2	-0.003208	-2.899	1836110	148	156	TRUE
Kelly_1695	PTEM9	KD2-525-1	v110128v02	Keratin, type I cytoskeletal 10	IPI00009865	IPIHuman378.fasta	58828.8	1	27	42	52	0.00369	0.521	possibly correct	TRUE	v110128v02.5475.5475.2	VTMQNLNDR	K	L	0.997	3.19	0.508	2			545.769	1089.52	1090.53	2	-0.000725	-0.6648	1237800	148	156	TRUE
Kelly_1695	PTEM9	KD2-525-1	v110128v02	Keratin, type I cytoskeletal 10	IPI00009865	IPIHuman378.fasta	58828.8	1	27	42	52	0.00369	0.521	possibly correct	TRUE	v110128v02.5288.5288.2	VTMQNLNDR	K	L	0.997	2.91	0.552	2			545.767	1089.52	1090.53	2	-0.003777	-3.463	1967890	148	156	TRUE
Kelly_1695	PTEM9	KD2-525-1	v110128v02	Keratin, type I cytoskeletal 10	IPI00009865	IPIHuman378.fasta	58828.8	1	27	42	52	0.00369	0.521	possibly correct	TRUE	v110128v02.5412.5412.2	YENEVALR	K	Q	0.997	3.05	0.516	2			497.254	992.493	993.5	2	0.0001626	0.1637	4453380	238	245	TRUE
Kelly_1695	PTEM9	KD2-525-1	v110128v02	Filaggrin-2	IPI00397801	IPIHuman378.fasta	248052	1	3	3	3	0.000213	0.0255	possibly correct	TRUE	v110128v02.4741.4741.2	FSNSSSSNEFSK	R	C	0.997	3.68	0.61	2			660.788	1319.56	1320.57	2	-0.001273	-0.9638	583780	404	415	TRUE
Kelly_1695	PTEM9	KD2-525-1	v110128v02	Filaggrin-2	IPI00397801	IPIHuman378.fasta	248052	1	3	3	3	0.000213	0.0255	possibly correct	TRUE	v110128v02.4179.4179.4	HSSWSEGEEHGYSSGHSR	R	G	0.997	3.63	0.681	2			504.71	2014.81	2015.82	4	-0.004898	-2.43	283840	131	148	TRUE
Kelly_1695	PTEM9	KD2-525-1	v110128v02	Filaggrin-2	IPI00397801	IPIHuman378.fasta	248052	1	3	3	3	0.000213	0.0255	possibly correct	TRUE	v110128v02.4658.4658.4	SGSGQSSGFGQHGSGSGQSSGFGQHESGSGK	R	S	0.997	3.74	0.727	2			714.307	2853.2	2854.2	4	0.005984	2.097	304209	953	983	TRUE
Kelly_1695	PTEM9	KD2-525-1	v110128v02	Keratin, type II cytoskeletal 75	IPI00005859	IPIHuman378.fasta	59561.3	1	5	5	5	0.000355	0.0744	possibly correct	TRUE	v110128v02.7102.7102.2	FASFIDKVR	K	F	0.994	2.58	0.144	2			541.803	1081.59	1082.6	2	-0.001032	-0.9531	763644	160	168	TRUE
Kelly_1695	PTEM9	KD2-525-1	v110128v02	Keratin, type II cytoskeletal 75	IPI00005859	IPIHuman378.fasta	59561.3	1	5	5	5	0.000355	0.0744	possibly correct	TRUE	v110128v02.4285.4285.2	KLLEGEEcR	R	L	0.997	2.38	0.404	2		c8: Carbamidomethyl (+57.02)	567.284	1132.55	1133.56	2	-0.002005	-1.769	173885	453	461	TRUE
Kelly_1695	PTEM9	KD2-525-1	v110128v02	Keratin, type II cytoskeletal 75	IPI00005859	IPIHuman378.fasta	59561.3	1	5	5	5	0.000355	0.0744	possibly correct	TRUE	v110128v02.7747.7747.2	LALDVEIATYR	K	K	0.997	3.42	0.395	2			632.351	1262.69	1263.69	2	0.0001817	0.1438	567791	442	452	TRUE
Kelly_1695	PTEM9	KD2-525-1	v110128v02	Keratin, type II cytoskeletal 75	IPI00005859	IPIHuman378.fasta	59561.3	1	5	5	5	0.000355	0.0744	possibly correct	TRUE	v110128v02.4509.4509.2	LLEGEEcR	K	L	0.997	3.09	0.52	2		c7: Carbamidomethyl (+57.02)	503.236	1004.46	1005.47	2	-0.00161	-1.601	2076730	454	461	TRUE
Kelly_1695	PTEM9	KD2-525-1	v110128v02	Keratin, type II cytoskeletal 75	IPI00005859	IPIHuman378.fasta	59561.3	1	5	5	5	0.000355	0.0744	possibly correct	TRUE	v110128v02.5719.5719.3	SRAEAESWYQTK	R	Y	0.997	2.92	0.242	2			485.9	1454.68	1455.69	3	-0.002191	-1.505	1203260	334	345	TRUE
Kelly_1695	PTEM9	KD2-525-1	v110128v02	Isoform A of Prelamin-A/C	IPI00021405	IPIHuman378.fasta	74140.7	0.928	1	1	1	7.1e-05	0.0151	possibly correct	TRUE	v110128v02.4922.4922.2	ITESEEVVSR	R	E	0.997	2.56	0.477	2			574.793	1147.57	1148.58	2	-0.0009293	-0.8091	255907	63	72	TRUE
Kelly_1695	PTEM9	KD2-525-1	v110128v02	Filaggrin	IPI00026256	IPIHuman378.fasta	435146	0.994	1	1	1	7.1e-05	0.00246	possibly correct	TRUE	v110128v02.5217.5217.2	LAQAYYESTR	K	K	0.997	2.82	0.583	2			601.294	1200.57	1201.58	2	-0.0034	-2.829	322132	81	90	TRUE
Kelly_1695	PTEM9	KD2-525-1	v110128v02	Junction plakoglobin	IPI00554711	IPIHuman378.fasta	81745.9	1	5	5	5	0.000355	0.0872	possibly correct	TRUE	v110128v02.7471.7471.2	ALmGSPQLVAAVVR	R	T	0.997	2.87	0.507	2		m3: Oxidation (+15.99)	714.405	1426.8	1427.8	2	-0.0005687	-0.3983	363943	178	191	TRUE
Kelly_1695	PTEM9	KD2-525-1	v110128v02	Junction plakoglobin	IPI00554711	IPIHuman378.fasta	81745.9	1	5	5	5	0.000355	0.0872	possibly correct	TRUE	v110128v02.6729.6729.2	LLNDEDPVVVTK	K	A	0.997	3.45	0.609	2			671.366	1340.72	1341.73	2	-0.002199	-1.639	578087	150	161	TRUE
Kelly_1695	PTEM9	KD2-525-1	v110128v02	Junction plakoglobin	IPI00554711	IPIHuman378.fasta	81745.9	1	5	5	5	0.000355	0.0872	possibly correct	TRUE	v110128v02.7549.7549.2	LNYGIPAIVK	R	L	0.997	2.42	0.32	2			544.329	1086.64	1087.65	2	-0.0009519	-0.8752	1154070	478	487	TRUE
Kelly_1695	PTEM9	KD2-525-1	v110128v02	Junction plakoglobin	IPI00554711	IPIHuman378.fasta	81745.9	1	5	5	5	0.000355	0.0872	possibly correct	TRUE	v110128v02.7574.7574.3	SAIVHLINYQDDAELATR	K	A	0.997	5.07	0.583	2			677.015	2028.02	2029.04	3	-0.004189	-2.065	639630	125	142	TRUE
Kelly_1695	PTEM9	KD2-525-1	v110128v02	Junction plakoglobin	IPI00554711	IPIHuman378.fasta	81745.9	1	5	5	5	0.000355	0.0872	possibly correct	TRUE	v110128v02.7756.7756.2	VSVELTNSLFK	R	H	0.997	3.4	0.62	2			618.845	1235.68	1236.68	2	-0.0007812	-0.6317	475276	664	674	TRUE
Kelly_1695	PTEM9	KD2-525-1	v110128v02	Actin, aortic smooth muscle	IPI00008603	IPIHuman378.fasta	42010.1	0.928	1	1	1	7.1e-05	0.0265	possibly correct	TRUE	v110128v02.4598.4598.2	AGFAGDDAPR	K	A	0.997	2.71	0.315	2			488.728	975.441	976.448	2	0.00021	0.2151	293261	21	30	TRUE
Kelly_1695	PTEM9	KD2-525-1	v110128v02	Keratinocyte proline-rich protein	IPI00514908	IPIHuman378.fasta	64132.6	0.998	2	2	2	0.000142	0.0725	possibly correct	TRUE	v110128v02.5883.5883.2	IEISSPccPR	R	Q	0.997	2.6	0.386	2		c7: Carbamidomethyl (+57.02), c8: Carbamidomethyl (+57.02)	609.784	1217.55	1218.56	2	0.000162	0.1329	318989	327	336	TRUE
Kelly_1695	PTEM9	KD2-525-1	v110128v02	Keratinocyte proline-rich protein	IPI00514908	IPIHuman378.fasta	64132.6	0.998	2	2	2	0.000142	0.0725	possibly correct	TRUE	v110128v02.7351.7351.3	LDTEAPYcGPSSYNQGQESGAGcGPGDVFPER	R	R	0.997	3.89	0.663	2		c8: Carbamidomethyl (+57.02), c23: Carbamidomethyl (+57.02)	1134.81	3401.4	3402.43	3	-0.01948	-5.725	27085.4	523	554	TRUE
Kelly_1695	PTEM9	KD2-525-1	v110128v02	Keratin, type II cytoskeletal 1	IPI00220327	IPIHuman378.fasta	66040.3	1	33	46	71	0.00504	0.522	correct	TRUE	v110128v02.4891.4891.2	AEAESLYQSK	K	Y	0.997	3.14	0.649	2			563.275	1124.53	1125.54	2	-0.0004504	-0.4001	637042	367	376	TRUE
Kelly_1695	PTEM9	KD2-525-1	v110128v02	Keratin, type II cytoskeletal 1	IPI00220327	IPIHuman378.fasta	66040.3	1	33	46	71	0.00504	0.522	possibly correct	TRUE	v110128v02.7449.7449.3	AEAESLYQSKYEELQITAGR	K	H	0.997	2.99	0.572	2			762.713	2285.12	2286.12	3	-0.00101	-0.442	358651	367	386	TRUE
Kelly_1695	PTEM9	KD2-525-1	v110128v02	Keratin, type II cytoskeletal 1	IPI00220327	IPIHuman378.fasta	66040.3	1	33	46	71	0.00504	0.522	possibly correct	TRUE	v110128v02.4914.4914.1	AQYEDIAQK	K	S	0.997	2.53	0.496	2			1065.52	1064.51	1065.52	1	-0.001104	-1.036	137877	356	364	TRUE
Kelly_1695	PTEM9	KD2-525-1	v110128v02	Keratin, type II cytoskeletal 1	IPI00220327	IPIHuman378.fasta	66040.3	1	33	46	71	0.00504	0.522	possibly correct	TRUE	v110128v02.2782.2782.2	DVDGAYmTK	K	V	0.997	2.51	0.336	2		m7: Oxidation (+15.99)	508.223	1014.43	1015.44	2	-0.0006993	-0.6886	420319	290	298	TRUE
Kelly_1695	PTEM9	KD2-525-1	v110128v02	Keratin, type II cytoskeletal 1	IPI00220327	IPIHuman378.fasta	66040.3	1	33	46	71	0.00504	0.522	possibly correct	TRUE	v110128v02.3232.3232.2	DVDGAYmTK	K	V	0.997	2.58	0.379	2		m7: Oxidation (+15.99)	508.223	1014.43	1015.44	2	-0.001493	-1.47	588290	290	298	TRUE
Kelly_1695	PTEM9	KD2-525-1	v110128v02	Keratin, type II cytoskeletal 1	IPI00220327	IPIHuman378.fasta	66040.3	1	33	46	71	0.00504	0.522	possibly correct	TRUE	v110128v02.2997.2997.2	DVDGAYmTK	K	V	0.997	2.47	0.545	2		m7: Oxidation (+15.99)	508.222	1014.43	1015.44	2	-0.003263	-3.213	447425	290	298	TRUE
Kelly_1695	PTEM9	KD2-525-1	v110128v02	Keratin, type II cytoskeletal 1	IPI00220327	IPIHuman378.fasta	66040.3	1	33	46	71	0.00504	0.522	possibly correct	TRUE	v110128v02.7029.7029.2	DVDGAYMTKVDLQAK	K	L	0.986	2.51	0.183	2			827.411	1652.81	1653.82	2	-0.001167	-0.7059	109367	290	304	TRUE
Kelly_1695	PTEM9	KD2-525-1	v110128v02	Keratin, type II cytoskeletal 1	IPI00220327	IPIHuman378.fasta	66040.3	1	33	46	71	0.00504	0.522	possibly correct	TRUE	v110128v02.6485.6485.1	DYQELMNTK	R	L	0.997	3.35	0.515	2			1141.52	1140.51	1141.52	1	-0.0006251	-0.5476	74474.4	464	472	TRUE
Kelly_1695	PTEM9	KD2-525-1	v110128v02	Keratin, type II cytoskeletal 1	IPI00220327	IPIHuman378.fasta	66040.3	1	33	46	71	0.00504	0.522	possibly correct	TRUE	v110128v02.4970.4970.2	DYQELmNTK	R	L	0.997	2.79	0.45	2		m6: Oxidation (+15.99)	579.26	1156.5	1157.51	2	-0.002206	-1.906	2014020	464	472	TRUE
Kelly_1695	PTEM9	KD2-525-1	v110128v02	Keratin, type II cytoskeletal 1	IPI00220327	IPIHuman378.fasta	66040.3	1	33	46	71	0.00504	0.522	possibly correct	TRUE	v110128v02.6453.6453.2	DYQELMNTK	R	L	0.997	2.93	0.538	2			571.263	1140.51	1141.52	2	3.284e-05	0.02877	834863	464	472	TRUE
Kelly_1695	PTEM9	KD2-525-1	v110128v02	Keratin, type II cytoskeletal 1	IPI00220327	IPIHuman378.fasta	66040.3	1	33	46	71	0.00504	0.522	possibly correct	TRUE	v110128v02.6905.6905.3	FSScGGGGGSFGAGGGFGSR	R	S	0.997	2.55	0.552	2		c4: Carbamidomethyl (+57.02)	589.249	1764.73	1765.73	3	-0.002028	-1.149	435753	46	65	TRUE
Kelly_1695	PTEM9	KD2-525-1	v110128v02	Keratin, type II cytoskeletal 1	IPI00220327	IPIHuman378.fasta	66040.3	1	33	46	71	0.00504	0.522	correct	TRUE	v110128v02.7011.7011.2	FSScGGGGGSFGAGGGFGSR	R	S	0.997	5.6	0.733	2		c4: Carbamidomethyl (+57.02)	883.37	1764.72	1765.73	2	-0.00293	-1.659	177354	46	65	TRUE
Kelly_1695	PTEM9	KD2-525-1	v110128v02	Keratin, type II cytoskeletal 1	IPI00220327	IPIHuman378.fasta	66040.3	1	33	46	71	0.00504	0.522	correct	TRUE	v110128v02.6768.6768.2	FSScGGGGGSFGAGGGFGSR	R	S	0.997	5.88	0.721	2		c4: Carbamidomethyl (+57.02)	883.37	1764.72	1765.73	2	-0.00293	-1.659	586333	46	65	TRUE
Kelly_1695	PTEM9	KD2-525-1	v110128v02	Keratin, type II cytoskeletal 1	IPI00220327	IPIHuman378.fasta	66040.3	1	33	46	71	0.00504	0.522	possibly correct	TRUE	v110128v02.976.976.1	GENALK	R	D	0.986	1.8	0.223	2			631.34	630.333	631.341	1	-0.0009581	-1.518	27895.8	433	438	TRUE
Kelly_1695	PTEM9	KD2-525-1	v110128v02	Keratin, type II cytoskeletal 1	IPI00220327	IPIHuman378.fasta	66040.3	1	33	46	71	0.00504	0.522	possibly correct	TRUE	v110128v02.2056.2056.2	GENALKDAK	R	N	0.997	2.4	0.32	2			473.254	944.493	945.5	2	-9.841e-05	-0.1041	165067	433	441	TRUE
Kelly_1695	PTEM9	KD2-525-1	v110128v02	Keratin, type II cytoskeletal 1	IPI00220327	IPIHuman378.fasta	66040.3	1	33	46	71	0.00504	0.522	possibly correct	TRUE	v110128v02.1827.1827.2	GENALKDAK	R	N	0.997	2.23	0.488	2			473.253	944.492	945.5	2	-0.0004646	-0.4914	105325	433	441	TRUE
Kelly_1695	PTEM9	KD2-525-1	v110128v02	Keratin, type II cytoskeletal 1	IPI00220327	IPIHuman378.fasta	66040.3	1	33	46	71	0.00504	0.522	possibly correct	TRUE	v110128v02.4742.4742.2	GGGGGGYGSGGSSYGSGGGSYGSGGGGGGGR	R	G	0.997	6.2	0.808	2			1192.48	2382.94	2383.95	2	-0.005521	-2.316	453673	519	549	TRUE
Kelly_1695	PTEM9	KD2-525-1	v110128v02	Keratin, type II cytoskeletal 1	IPI00220327	IPIHuman378.fasta	66040.3	1	33	46	71	0.00504	0.522	possibly correct	TRUE	v110128v02.4754.4754.3	GGGGGGYGSGGSSYGSGGGSYGSGGGGGGGR	R	G	0.997	7.26	0.735	2			795.321	2382.94	2383.95	3	-0.003764	-1.579	2609430	519	549	TRUE
Kelly_1695	PTEM9	KD2-525-1	v110128v02	Keratin, type II cytoskeletal 1	IPI00220327	IPIHuman378.fasta	66040.3	1	33	46	71	0.00504	0.522	correct	TRUE	v110128v02.5128.5128.3	GGGGGGYGSGGSSYGSGGGSYGSGGGGGGGR	R	G	0.997	6.75	0.786	2			795.321	2382.94	2383.95	3	-0.002483	-1.041	204299	519	549	TRUE
Kelly_1695	PTEM9	KD2-525-1	v110128v02	Keratin, type II cytoskeletal 1	IPI00220327	IPIHuman378.fasta	66040.3	1	33	46	71	0.00504	0.522	correct	TRUE	v110128v02.4886.4886.3	GGGGGGYGSGGSSYGSGGGSYGSGGGGGGGR	R	G	0.997	8.27	0.804	2			795.322	2382.94	2383.95	3	-0.0001024	-0.04295	2181620	519	549	TRUE
Kelly_1695	PTEM9	KD2-525-1	v110128v02	Keratin, type II cytoskeletal 1	IPI00220327	IPIHuman378.fasta	66040.3	1	33	46	71	0.00504	0.522	possibly correct	TRUE	v110128v02.407.407.2	GGSGGGGGGSSGGR	R	G	0.997	3.09	0.502	2			503.719	1005.42	1006.43	2	0.0005825	0.5788	115518	589	602	TRUE
Kelly_1695	PTEM9	KD2-525-1	v110128v02	Keratin, type II cytoskeletal 1	IPI00220327	IPIHuman378.fasta	66040.3	1	33	46	71	0.00504	0.522	possibly correct	TRUE	v110128v02.1975.1975.3	GGSGGGGGGSSGGRGSGGGSSGGSIGGR	R	G	0.997	3.39	0.635	2			693.977	2078.91	2079.92	3	0.002369	1.139	57586.9	589	616	TRUE
Kelly_1695	PTEM9	KD2-525-1	v110128v02	Keratin, type II cytoskeletal 1	IPI00220327	IPIHuman378.fasta	66040.3	1	33	46	71	0.00504	0.522	possibly correct	TRUE	v110128v02.67.67.2	GSGGGSSGGSIGGR	R	G	0.997	2.45	0.472	2			546.755	1091.5	1092.5	2	-0.0004349	-0.3981	23168.9	603	616	TRUE
Kelly_1695	PTEM9	KD2-525-1	v110128v02	Keratin, type II cytoskeletal 1	IPI00220327	IPIHuman378.fasta	66040.3	1	33	46	71	0.00504	0.522	possibly correct	TRUE	v110128v02.336.336.2	GSGGGSSGGSIGGR	R	G	0.997	2.51	0.522	2			546.755	1091.5	1092.5	2	0.0005416	0.4958	13983.3	603	616	TRUE
Kelly_1695	PTEM9	KD2-525-1	v110128v02	Keratin, type II cytoskeletal 1	IPI00220327	IPIHuman378.fasta	66040.3	1	33	46	71	0.00504	0.522	possibly correct	TRUE	v110128v02.1788.1788.2	GSGGGSSGGSIGGR	R	G	0.997	3.53	0.571	2			546.755	1091.5	1092.5	2	-0.0004349	-0.3981	82679	603	616	TRUE
Kelly_1695	PTEM9	KD2-525-1	v110128v02	Keratin, type II cytoskeletal 1	IPI00220327	IPIHuman378.fasta	66040.3	1	33	46	71	0.00504	0.522	possibly correct	TRUE	v110128v02.1148.1148.2	GSGGGSSGGSIGGR	R	G	0.997	3.48	0.639	2			546.755	1091.5	1092.5	2	-0.0004349	-0.3981	566279	603	616	TRUE
Kelly_1695	PTEM9	KD2-525-1	v110128v02	Keratin, type II cytoskeletal 1	IPI00220327	IPIHuman378.fasta	66040.3	1	33	46	71	0.00504	0.522	correct	TRUE	v110128v02.776.776.2	GSGGGSSGGSIGGR	R	G	0.997	3.93	0.609	2			546.755	1091.49	1092.5	2	-0.001045	-0.9568	634074	603	616	TRUE
Kelly_1695	PTEM9	KD2-525-1	v110128v02	Keratin, type II cytoskeletal 1	IPI00220327	IPIHuman378.fasta	66040.3	1	33	46	71	0.00504	0.522	possibly correct	TRUE	v110128v02.1363.1363.2	GSGGGSSGGSIGGR	R	G	0.997	3.89	0.631	2			546.755	1091.5	1092.5	2	5.335e-05	0.04883	490864	603	616	TRUE
Kelly_1695	PTEM9	KD2-525-1	v110128v02	Keratin, type II cytoskeletal 1	IPI00220327	IPIHuman378.fasta	66040.3	1	33	46	71	0.00504	0.522	possibly correct	TRUE	v110128v02.1694.1694.2	GSGGGSSGGSIGGR	R	G	0.997	3.97	0.635	2			546.755	1091.49	1092.5	2	-0.0008011	-0.7333	192670	603	616	TRUE
Kelly_1695	PTEM9	KD2-525-1	v110128v02	Keratin, type II cytoskeletal 1	IPI00220327	IPIHuman378.fasta	66040.3	1	33	46	71	0.00504	0.522	possibly correct	TRUE	v110128v02.1476.1476.2	GSGGGSSGGSIGGR	R	G	0.997	3.78	0.671	2			546.755	1091.5	1092.5	2	-0.0001908	-0.1746	679972	603	616	TRUE
Kelly_1695	PTEM9	KD2-525-1	v110128v02	Keratin, type II cytoskeletal 1	IPI00220327	IPIHuman378.fasta	66040.3	1	33	46	71	0.00504	0.522	correct	TRUE	v110128v02.553.553.2	GSGGGSSGGSIGGR	R	G	0.997	3.86	0.665	2			546.755	1091.49	1092.5	2	-0.001045	-0.9568	487798	603	616	TRUE
Kelly_1695	PTEM9	KD2-525-1	v110128v02	Keratin, type II cytoskeletal 1	IPI00220327	IPIHuman378.fasta	66040.3	1	33	46	71	0.00504	0.522	possibly correct	TRUE	v110128v02.994.994.2	GSGGGSSGGSIGGR	R	G	0.997	4.15	0.66	2			546.755	1091.5	1092.5	2	-0.0006791	-0.6216	506391	603	616	TRUE
Kelly_1695	PTEM9	KD2-525-1	v110128v02	Keratin, type II cytoskeletal 1	IPI00220327	IPIHuman378.fasta	66040.3	1	33	46	71	0.00504	0.522	correct	TRUE	v110128v02.5545.5545.3	GSYGSGGSSYGSGGGSYGSGGGGGGHGSYGSGSSSGGYR	R	G	0.997	5.38	0.673	2			1104.78	3311.3	3312.31	3	0.002906	0.8775	135272	550	588	TRUE
Kelly_1695	PTEM9	KD2-525-1	v110128v02	Keratin, type II cytoskeletal 1	IPI00220327	IPIHuman378.fasta	66040.3	1	33	46	71	0.00504	0.522	possibly correct	TRUE	v110128v02.3984.3984.3	KDVDGAYMTK	K	V	0.997	2.53	0.454	2			376.518	1126.53	1127.54	3	-0.00189	-1.676	885891	289	298	TRUE
Kelly_1695	PTEM9	KD2-525-1	v110128v02	Keratin, type II cytoskeletal 1	IPI00220327	IPIHuman378.fasta	66040.3	1	33	46	71	0.00504	0.522	possibly correct	TRUE	v110128v02.7964.7964.2	LALDLEIATYR	K	T	0.997	4	0.576	2			639.358	1276.7	1277.71	2	-0.0006258	-0.4897	1272530	473	483	TRUE
Kelly_1695	PTEM9	KD2-525-1	v110128v02	Keratin, type II cytoskeletal 1	IPI00220327	IPIHuman378.fasta	66040.3	1	33	46	71	0.00504	0.522	possibly correct	TRUE	v110128v02.7872.7872.3	LDSELKNMQDMVEDYR	R	N	0.997	3.13	0.548	2			662.637	1984.89	1985.89	3	0.002156	1.085	382055	252	267	TRUE
Kelly_1695	PTEM9	KD2-525-1	v110128v02	Keratin, type II cytoskeletal 1	IPI00220327	IPIHuman378.fasta	66040.3	1	33	46	71	0.00504	0.522	possibly correct	TRUE	v110128v02.7218.7218.2	LLRDYQELMNTK	R	L	0.997	3.28	0.503	2			762.397	1522.78	1523.79	2	-0.002544	-1.669	330518	461	472	TRUE
Kelly_1695	PTEM9	KD2-525-1	v110128v02	Keratin, type II cytoskeletal 1	IPI00220327	IPIHuman378.fasta	66040.3	1	33	46	71	0.00504	0.522	possibly correct	TRUE	v110128v02.7193.7193.3	LLRDYQELMNTK	R	L	0.997	3.12	0.444	2			508.601	1522.78	1523.79	3	-0.0008175	-0.5365	859727	461	472	TRUE
Kelly_1695	PTEM9	KD2-525-1	v110128v02	Keratin, type II cytoskeletal 1	IPI00220327	IPIHuman378.fasta	66040.3	1	33	46	71	0.00504	0.522	possibly correct	TRUE	v110128v02.6308.6308.3	LLRDYQELmNTK	R	L	0.997	3.18	0.45	2		m9: Oxidation (+15.99)	513.931	1538.77	1539.78	3	-0.004491	-2.917	737915	461	472	TRUE
Kelly_1695	PTEM9	KD2-525-1	v110128v02	Keratin, type II cytoskeletal 1	IPI00220327	IPIHuman378.fasta	66040.3	1	33	46	71	0.00504	0.522	possibly correct	TRUE	v110128v02.7407.7407.2	LNDLEDALQQAK	K	E	0.997	3.97	0.451	2			679.351	1356.69	1357.7	2	-0.002029	-1.494	1284590	444	455	TRUE
Kelly_1695	PTEM9	KD2-525-1	v110128v02	Keratin, type II cytoskeletal 1	IPI00220327	IPIHuman378.fasta	66040.3	1	33	46	71	0.00504	0.522	possibly correct	TRUE	v110128v02.7396.7396.3	LNDLEDALQQAK	K	E	0.997	3.9	0.452	2			453.236	1356.69	1357.7	3	-0.00189	-1.392	2077000	444	455	TRUE
Kelly_1695	PTEM9	KD2-525-1	v110128v02	Keratin, type II cytoskeletal 1	IPI00220327	IPIHuman378.fasta	66040.3	1	33	46	71	0.00504	0.522	correct	TRUE	v110128v02.7361.7361.2	LNDLEDALQQAK	K	E	0.997	4.48	0.579	2			679.351	1356.69	1357.7	2	-0.001785	-1.314	606094	444	455	TRUE
Kelly_1695	PTEM9	KD2-525-1	v110128v02	Keratin, type II cytoskeletal 1	IPI00220327	IPIHuman378.fasta	66040.3	1	33	46	71	0.00504	0.522	possibly correct	TRUE	v110128v02.6582.6582.3	MSGEcAPNVSVSVSTSHTTISGGGSR	R	G	0.997	3.7	0.541	2		c5: Carbamidomethyl (+57.02)	855.727	2564.16	2565.17	3	-0.001677	-0.6538	426693	493	518	TRUE
Kelly_1695	PTEM9	KD2-525-1	v110128v02	Keratin, type II cytoskeletal 1	IPI00220327	IPIHuman378.fasta	66040.3	1	33	46	71	0.00504	0.522	possibly correct	TRUE	v110128v02.7606.7606.3	NKLNDLEDALQQAK	K	E	0.997	4.72	0.384	2			533.95	1598.83	1599.83	3	0.0002556	0.1598	2428500	442	455	TRUE
Kelly_1695	PTEM9	KD2-525-1	v110128v02	Keratin, type II cytoskeletal 1	IPI00220327	IPIHuman378.fasta	66040.3	1	33	46	71	0.00504	0.522	possibly correct	TRUE	v110128v02.6263.6263.2	NMQDmVEDYR	K	N	0.997	2.83	0.421	2		m5: Oxidation (+15.99)	658.765	1315.52	1316.52	2	-0.001908	-1.45	274532	258	267	TRUE
Kelly_1695	PTEM9	KD2-525-1	v110128v02	Keratin, type II cytoskeletal 1	IPI00220327	IPIHuman378.fasta	66040.3	1	33	46	71	0.00504	0.522	possibly correct	TRUE	v110128v02.4875.4875.2	NmQDmVEDYR	K	N	0.997	2.6	0.58	2		m2: Oxidation (+15.99), m5: Oxidation (+15.99)	666.763	1331.51	1332.52	2	-0.0002413	-0.1811	326843	258	267	TRUE
Kelly_1695	PTEM9	KD2-525-1	v110128v02	Keratin, type II cytoskeletal 1	IPI00220327	IPIHuman378.fasta	66040.3	1	33	46	71	0.00504	0.522	possibly correct	TRUE	v110128v02.5736.5736.2	NmQDMVEDYR	K	N	0.997	3.1	0.609	2		m2: Oxidation (+15.99)	658.765	1315.52	1316.52	2	-0.002152	-1.635	433156	258	267	TRUE
Kelly_1695	PTEM9	KD2-525-1	v110128v02	Keratin, type II cytoskeletal 1	IPI00220327	IPIHuman378.fasta	66040.3	1	33	46	71	0.00504	0.522	possibly correct	TRUE	v110128v02.4847.4847.2	NmQDmVEDYR	K	N	0.997	3.13	0.631	2		m2: Oxidation (+15.99), m5: Oxidation (+15.99)	666.763	1331.51	1332.52	2	-0.0004855	-0.3643	241294	258	267	TRUE
Kelly_1695	PTEM9	KD2-525-1	v110128v02	Keratin, type II cytoskeletal 1	IPI00220327	IPIHuman378.fasta	66040.3	1	33	46	71	0.00504	0.522	possibly correct	TRUE	v110128v02.5078.5078.2	NmQDmVEDYR	K	N	0.997	3.12	0.641	2		m2: Oxidation (+15.99), m5: Oxidation (+15.99)	666.763	1331.51	1332.52	2	-0.0008517	-0.6391	286709	258	267	TRUE
Kelly_1695	PTEM9	KD2-525-1	v110128v02	Keratin, type II cytoskeletal 1	IPI00220327	IPIHuman378.fasta	66040.3	1	33	46	71	0.00504	0.522	possibly correct	TRUE	v110128v02.7060.7060.2	NMQDMVEDYR	K	N	0.997	3.89	0.785	2			650.767	1299.52	1300.53	2	-0.002355	-1.811	3948160	258	267	TRUE
Kelly_1695	PTEM9	KD2-525-1	v110128v02	Keratin, type II cytoskeletal 1	IPI00220327	IPIHuman378.fasta	66040.3	1	33	46	71	0.00504	0.522	possibly correct	TRUE	v110128v02.6226.6226.2	NSKIEISELNR	R	V	0.997	2.55	0.195	2			651.853	1301.69	1302.7	2	-0.002346	-1.801	276558	393	403	TRUE
Kelly_1695	PTEM9	KD2-525-1	v110128v02	Keratin, type II cytoskeletal 1	IPI00220327	IPIHuman378.fasta	66040.3	1	33	46	71	0.00504	0.522	correct	TRUE	v110128v02.7125.7125.3	QISNLQQSISDAEQR	K	G	0.997	4.19	0.489	2			572.955	1715.84	1716.85	3	-0.002213	-1.289	6643100	418	432	TRUE
Kelly_1695	PTEM9	KD2-525-1	v110128v02	Keratin, type II cytoskeletal 1	IPI00220327	IPIHuman378.fasta	66040.3	1	33	46	71	0.00504	0.522	correct	TRUE	v110128v02.4663.4663.2	SKAEAESLYQSK	K	Y	0.997	3.46	0.502	2			670.839	1339.66	1340.67	2	0.002066	1.541	210447	365	376	TRUE
Kelly_1695	PTEM9	KD2-525-1	v110128v02	Keratin, type II cytoskeletal 1	IPI00220327	IPIHuman378.fasta	66040.3	1	33	46	71	0.00504	0.522	possibly correct	TRUE	v110128v02.4739.4739.3	SKAEAESLYQSK	K	Y	0.997	3.12	0.595	2			447.561	1339.66	1340.67	3	-0.00106	-0.7907	37584800	365	376	TRUE
Kelly_1695	PTEM9	KD2-525-1	v110128v02	Keratin, type II cytoskeletal 1	IPI00220327	IPIHuman378.fasta	66040.3	1	33	46	71	0.00504	0.522	possibly correct	TRUE	v110128v02.8137.8137.1	SLDLDSIIAEVK	R	A	0.997	3.01	0.476	2			1302.71	1301.71	1302.72	1	-0.002089	-1.604	120052	344	355	TRUE
Kelly_1695	PTEM9	KD2-525-1	v110128v02	Keratin, type II cytoskeletal 1	IPI00220327	IPIHuman378.fasta	66040.3	1	33	46	71	0.00504	0.522	correct	TRUE	v110128v02.7778.7778.2	SLDLDSIIAEVK	R	A	0.997	3.54	0.552	2			651.861	1301.71	1302.72	2	-0.0004547	-0.349	564747	344	355	TRUE
Kelly_1695	PTEM9	KD2-525-1	v110128v02	Keratin, type II cytoskeletal 1	IPI00220327	IPIHuman378.fasta	66040.3	1	33	46	71	0.00504	0.522	possibly correct	TRUE	v110128v02.8246.8246.3	SLDLDSIIAEVKAQYEDIAQK	R	S	0.997	3.24	0.526	2			783.744	2348.21	2349.22	3	-0.001793	-0.7632	247463	344	364	TRUE
Kelly_1695	PTEM9	KD2-525-1	v110128v02	Keratin, type II cytoskeletal 1	IPI00220327	IPIHuman378.fasta	66040.3	1	33	46	71	0.00504	0.522	possibly correct	TRUE	v110128v02.6000.6000.2	SLVNLGGSK	R	S	0.997	2.53	0.326	2			437.752	873.49	874.499	2	-0.002533	-2.897	3757190	66	74	TRUE
Kelly_1695	PTEM9	KD2-525-1	v110128v02	Keratin, type II cytoskeletal 1	IPI00220327	IPIHuman378.fasta	66040.3	1	33	46	71	0.00504	0.522	correct	TRUE	v110128v02.8174.8174.3	THNLEPYFESFINNLR	R	R	0.997	5.07	0.512	2			665.33	1992.97	1993.98	3	-0.001514	-0.7594	3253650	224	239	TRUE
Kelly_1695	PTEM9	KD2-525-1	v110128v02	Keratin, type II cytoskeletal 1	IPI00220327	IPIHuman378.fasta	66040.3	1	33	46	71	0.00504	0.522	possibly correct	TRUE	v110128v02.5314.5314.1	TLLEGEESR	R	M	0.997	2.3	0.407	2			1033.51	1032.51	1033.52	1	-0.002596	-2.512	267916	484	492	TRUE
Kelly_1695	PTEM9	KD2-525-1	v110128v02	Keratin, type II cytoskeletal 1	IPI00220327	IPIHuman378.fasta	66040.3	1	33	46	71	0.00504	0.522	possibly correct	TRUE	v110128v02.5268.5268.1	TLLEGEESR	R	M	0.997	2.55	0.51	2			1033.51	1032.51	1033.52	1	-0.001864	-1.803	492942	484	492	TRUE
Kelly_1695	PTEM9	KD2-525-1	v110128v02	Keratin, type II cytoskeletal 1	IPI00220327	IPIHuman378.fasta	66040.3	1	33	46	71	0.00504	0.522	possibly correct	TRUE	v110128v02.5264.5264.2	TLLEGEESR	R	M	0.997	2.47	0.474	2			517.262	1032.51	1033.52	2	0.0009914	0.9593	25931800	484	492	TRUE
Kelly_1695	PTEM9	KD2-525-1	v110128v02	Keratin, type II cytoskeletal 1	IPI00220327	IPIHuman378.fasta	66040.3	1	33	46	71	0.00504	0.522	possibly correct	TRUE	v110128v02.6833.6833.3	TNAENEFVTIK	R	K	0.997	3.26	0.287	2			422.55	1264.63	1265.64	3	-0.001744	-1.378	1062570	278	288	TRUE
Kelly_1695	PTEM9	KD2-525-1	v110128v02	Keratin, type II cytoskeletal 1	IPI00220327	IPIHuman378.fasta	66040.3	1	33	46	71	0.00504	0.522	possibly correct	TRUE	v110128v02.6783.6783.2	TNAENEFVTIK	R	K	0.997	3.25	0.515	2			633.321	1264.63	1265.64	2	-0.001945	-1.536	646872	278	288	TRUE
Kelly_1695	PTEM9	KD2-525-1	v110128v02	Keratin, type II cytoskeletal 1	IPI00220327	IPIHuman378.fasta	66040.3	1	33	46	71	0.00504	0.522	possibly correct	TRUE	v110128v02.6053.6053.3	TNAENEFVTIKK	R	D	0.997	2.53	0.331	2			465.248	1392.72	1393.73	3	-0.003849	-2.762	590885	278	289	TRUE
Kelly_1695	PTEM9	KD2-525-1	v110128v02	Keratin, type II cytoskeletal 1	IPI00220327	IPIHuman378.fasta	66040.3	1	33	46	71	0.00504	0.522	possibly correct	TRUE	v110128v02.6612.6612.1	YEELQITAGR	K	H	0.997	2.78	0.379	2			1179.6	1178.59	1179.6	1	-0.001425	-1.208	122451	377	386	TRUE
Kelly_1695	PTEM9	KD2-525-1	v110128v02	Keratin, type II cytoskeletal 1	IPI00220327	IPIHuman378.fasta	66040.3	1	33	46	71	0.00504	0.522	possibly correct	TRUE	v110128v02.6899.6899.2	YEELQITAGR	K	H	0.997	2.59	0.456	2			590.303	1178.59	1179.6	2	-0.001377	-1.168	818481	377	386	TRUE
Kelly_1695	PTEM9	KD2-525-1	v110128v02	Keratin, type II cytoskeletal 1	IPI00220327	IPIHuman378.fasta	66040.3	1	33	46	71	0.00504	0.522	possibly correct	TRUE	v110128v02.7141.7141.2	YEELQITAGR	K	H	0.997	2.63	0.487	2			590.303	1178.59	1179.6	2	-0.001255	-1.064	312719	377	386	TRUE
Kelly_1695	PTEM9	KD2-525-1	v110128v02	Keratin, type II cytoskeletal 1	IPI00220327	IPIHuman378.fasta	66040.3	1	33	46	71	0.00504	0.522	correct	TRUE	v110128v02.6542.6542.2	YEELQITAGR	K	H	0.997	3.53	0.559	2			590.303	1178.59	1179.6	2	-0.002232	-1.892	338580	377	386	TRUE
Kelly_1695	PTEM9	KD2-525-1	v110128v02	Keratin, type II cytoskeletal 1	IPI00220327	IPIHuman378.fasta	66040.3	1	33	46	71	0.00504	0.522	possibly correct	TRUE	v110128v02.9575.9575.2	YEELQITAGR	K	H	0.997	3.55	0.563	2			590.305	1178.6	1179.6	2	0.002407	2.04	8797.96	377	386	TRUE
Kelly_1695	PTEM9	KD2-525-1	v110128v02	Keratin, type II cytoskeletal 1	IPI00220327	IPIHuman378.fasta	66040.3	1	33	46	71	0.00504	0.522	correct	TRUE	v110128v02.8320.8320.2	YEELQITAGR	K	H	0.997	3.73	0.566	2			590.304	1178.59	1179.6	2	0.0005758	0.4881	259569	377	386	TRUE
Kelly_1695	PTEM9	KD2-525-1	v110128v02	cDNA FLJ56081, highly similar to Lamin-A/C	IPI00910241	IPIHuman378.fasta	63991.9	0.928	1	1	1	7.1e-05	0.0244	possibly correct	FALSE	v110128v02.7677.7677.3	TQSPQNcSIIQEMR	R	M	0.997	2.56	0.443	2		c7: Carbamidomethyl (+57.02), c7: Methyl (+14.02)	569.275	1704.8	1705.8	3	0.01058	6.2	1653310	543	556	TRUE
Kelly_1695	PTEM9	KD2-525-1	v110128v02	Keratin, type I cytoskeletal 27	IPI00328103	IPIHuman378.fasta	49822.9	0.928	1	1	1	7.1e-05	0.0261	possibly correct	TRUE	v110128v02.5562.5562.2	ALEEANADLEQK	R	I	0.997	3.34	0.485	2			665.827	1329.64	1330.65	2	-0.002602	-1.956	233353	104	115	TRUE
Kelly_1695	PTEM9	KD2-525-1	v110128v02	HEAT repeat containing 7B1	IPI00216817	IPIHuman378.fasta	193874	0.928	1	1	1	7.1e-05	0.0105	possibly correct	TRUE	v110128v02.7991.7991.3	mWKLVHTTPLPEEmNLQR	K	V	0.997	3.18	0.338	2		m1: Oxidation (+15.99), m14: Oxidation (+15.99)	752.378	2254.11	2255.13	3	-0.01196	-5.302	363862	1302	1319	TRUE
Kelly_1695	PTEM9	KD2-525-1	v110128v02	Keratin, type I cytoskeletal 9	IPI00019359	IPIHuman378.fasta	62065.9	1	23	35	50	0.00355	0.573	possibly correct	TRUE	v110128v02.8068.8068.4	DIENQYETQITQIEHEVSSSGQEVQSSAK	K	E	0.997	5.63	0.566	2			816.883	3263.5	3264.51	4	-0.004382	-1.342	2852590	340	368	TRUE
Kelly_1695	PTEM9	KD2-525-1	v110128v02	Keratin, type I cytoskeletal 9	IPI00019359	IPIHuman378.fasta	62065.9	1	23	35	50	0.00355	0.573	possibly correct	TRUE	v110128v02.8069.8069.3	DIENQYETQITQIEHEVSSSGQEVQSSAK	K	E	0.997	6.6	0.655	2			1088.84	3263.5	3264.51	3	-0.004673	-1.432	1928970	340	368	TRUE
Kelly_1695	PTEM9	KD2-525-1	v110128v02	Keratin, type I cytoskeletal 9	IPI00019359	IPIHuman378.fasta	62065.9	1	23	35	50	0.00355	0.573	possibly correct	TRUE	v110128v02.4950.4950.2	FEmEQNLR	K	Q	0.997	2.52	0.469	2		m3: Oxidation (+15.99)	541.75	1081.48	1082.49	2	-0.001814	-1.676	559328	243	250	TRUE
Kelly_1695	PTEM9	KD2-525-1	v110128v02	Keratin, type I cytoskeletal 9	IPI00019359	IPIHuman378.fasta	62065.9	1	23	35	50	0.00355	0.573	possibly correct	TRUE	v110128v02.817.817.2	FSSSGGGGGGGR	R	F	0.997	2.51	0.459	2			491.72	981.426	982.434	2	-0.000815	-0.8296	310189	35	46	TRUE
Kelly_1695	PTEM9	KD2-525-1	v110128v02	Keratin, type I cytoskeletal 9	IPI00019359	IPIHuman378.fasta	62065.9	1	23	35	50	0.00355	0.573	possibly correct	TRUE	v110128v02.457.457.2	FSSSGGGGGGGR	R	F	0.997	2.64	0.446	2			491.72	981.426	982.434	2	-0.0006319	-0.6432	275168	35	46	TRUE
Kelly_1695	PTEM9	KD2-525-1	v110128v02	Keratin, type I cytoskeletal 9	IPI00019359	IPIHuman378.fasta	62065.9	1	23	35	50	0.00355	0.573	possibly correct	TRUE	v110128v02.594.594.2	FSSSGGGGGGGR	R	F	0.997	2.89	0.462	2			491.72	981.426	982.434	2	-0.0004488	-0.4568	257457	35	46	TRUE
Kelly_1695	PTEM9	KD2-525-1	v110128v02	Keratin, type I cytoskeletal 9	IPI00019359	IPIHuman378.fasta	62065.9	1	23	35	50	0.00355	0.573	possibly correct	TRUE	v110128v02.1031.1031.2	FSSSGGGGGGGR	R	F	0.997	3.01	0.465	2			491.721	981.427	982.434	2	0.0005888	0.5993	227883	35	46	TRUE
Kelly_1695	PTEM9	KD2-525-1	v110128v02	Keratin, type I cytoskeletal 9	IPI00019359	IPIHuman378.fasta	62065.9	1	23	35	50	0.00355	0.573	possibly correct	TRUE	v110128v02.3909.3909.2	FSSSSGYGGGSSR	R	V	0.997	2.4	0.537	2			618.267	1234.52	1235.53	2	-0.002231	-1.806	247811	47	59	TRUE
Kelly_1695	PTEM9	KD2-525-1	v110128v02	Keratin, type I cytoskeletal 9	IPI00019359	IPIHuman378.fasta	62065.9	1	23	35	50	0.00355	0.573	possibly correct	TRUE	v110128v02.3669.3669.2	FSSSSGYGGGSSR	R	V	0.997	4.06	0.528	2			618.267	1234.52	1235.53	2	-0.001011	-0.8179	6389160	47	59	TRUE
Kelly_1695	PTEM9	KD2-525-1	v110128v02	Keratin, type I cytoskeletal 9	IPI00019359	IPIHuman378.fasta	62065.9	1	23	35	50	0.00355	0.573	possibly correct	TRUE	v110128v02.7855.7855.3	GGGGSFGYSYGGGSGGGFSASSLGGGFGGGSR	R	G	0.997	5.95	0.757	2			902.392	2704.15	2705.16	3	0.0008196	0.303	188018	64	95	TRUE
Kelly_1695	PTEM9	KD2-525-1	v110128v02	Keratin, type I cytoskeletal 9	IPI00019359	IPIHuman378.fasta	62065.9	1	23	35	50	0.00355	0.573	possibly correct	TRUE	v110128v02.5783.5783.4	GGSGGSHGGGSGFGGESGGSYGGGEEASGSGGGYGGGSGK	R	S	0.997	4.65	0.806	2			806.574	3222.27	3223.28	4	-0.008322	-2.582	382534	580	619	TRUE
Kelly_1695	PTEM9	KD2-525-1	v110128v02	Keratin, type I cytoskeletal 9	IPI00019359	IPIHuman378.fasta	62065.9	1	23	35	50	0.00355	0.573	possibly correct	TRUE	v110128v02.5390.5390.4	GGSGGSHGGGSGFGGESGGSYGGGEEASGSGGGYGGGSGK	R	S	0.997	5.99	0.795	2			806.576	3222.27	3223.28	4	-0.0007532	-0.2337	1324010	580	619	TRUE
Kelly_1695	PTEM9	KD2-525-1	v110128v02	Keratin, type I cytoskeletal 9	IPI00019359	IPIHuman378.fasta	62065.9	1	23	35	50	0.00355	0.573	possibly correct	TRUE	v110128v02.5580.5580.3	GGSGGSHGGGSGFGGESGGSYGGGEEASGSGGGYGGGSGK	R	S	0.997	7.27	0.861	2			1075.1	3222.27	3223.28	3	-0.004829	-1.498	481027	580	619	TRUE
Kelly_1695	PTEM9	KD2-525-1	v110128v02	Keratin, type I cytoskeletal 9	IPI00019359	IPIHuman378.fasta	62065.9	1	23	35	50	0.00355	0.573	possibly correct	TRUE	v110128v02.3410.3410.2	GGSGGSYGGGGSGGGYGGGSGSR	R	G	0.997	4.15	0.812	2			896.366	1790.72	1791.73	2	-0.002901	-1.619	481212	491	513	TRUE
Kelly_1695	PTEM9	KD2-525-1	v110128v02	Keratin, type I cytoskeletal 9	IPI00019359	IPIHuman378.fasta	62065.9	1	23	35	50	0.00355	0.573	possibly correct	TRUE	v110128v02.3252.3252.2	GGSGGSYGGGGSGGGYGGGSGSR	R	G	0.997	5.42	0.829	2			896.367	1790.72	1791.73	2	-0.00168	-0.9377	219708	491	513	TRUE
Kelly_1695	PTEM9	KD2-525-1	v110128v02	Keratin, type I cytoskeletal 9	IPI00019359	IPIHuman378.fasta	62065.9	1	23	35	50	0.00355	0.573	possibly correct	TRUE	v110128v02.3481.3481.2	GGSGGSYGGGGSGGGYGGGSGSR	R	G	0.997	6.05	0.825	2			896.367	1790.72	1791.73	2	-0.0009476	-0.5289	3951140	491	513	TRUE
Kelly_1695	PTEM9	KD2-525-1	v110128v02	Keratin, type I cytoskeletal 9	IPI00019359	IPIHuman378.fasta	62065.9	1	23	35	50	0.00355	0.573	possibly correct	TRUE	v110128v02.3251.3251.3	GGSGGSYGGGGSGGGYGGGSGSR	R	G	0.997	3.05	0.847	2			597.914	1790.72	1791.73	3	-0.001327	-0.7408	1207310	491	513	TRUE
Kelly_1695	PTEM9	KD2-525-1	v110128v02	Keratin, type I cytoskeletal 9	IPI00019359	IPIHuman378.fasta	62065.9	1	23	35	50	0.00355	0.573	possibly correct	TRUE	v110128v02.3480.3480.3	GGSGGSYGGGGSGGGYGGGSGSR	R	G	0.997	5.74	0.837	2			597.914	1790.72	1791.73	3	-0.000778	-0.4342	3551620	491	513	TRUE
Kelly_1695	PTEM9	KD2-525-1	v110128v02	Keratin, type I cytoskeletal 9	IPI00019359	IPIHuman378.fasta	62065.9	1	23	35	50	0.00355	0.573	possibly correct	TRUE	v110128v02.4783.4783.5	GGSGGSYGGGSGSGGGSGGGYGGGSGGGHSGGSGGGHSGGSGGNYGGGSGSGGGSGGGYGGGSGSR	R	G	0.997	5.3	0.738	2			995.392	4971.92	4972.94	5	-0.006308	-1.269	281147	514	579	TRUE
Kelly_1695	PTEM9	KD2-525-1	v110128v02	Keratin, type I cytoskeletal 9	IPI00019359	IPIHuman378.fasta	62065.9	1	23	35	50	0.00355	0.573	possibly correct	TRUE	v110128v02.4574.4574.4	GGSGGSYGGGSGSGGGSGGGYGGGSGGGHSGGSGGGHSGGSGGNYGGGSGSGGGSGGGYGGGSGSR	R	G	0.997	7.81	0.843	2			1243.99	4971.92	4972.94	4	-0.006051	-1.217	246307	514	579	TRUE
Kelly_1695	PTEM9	KD2-525-1	v110128v02	Keratin, type I cytoskeletal 9	IPI00019359	IPIHuman378.fasta	62065.9	1	23	35	50	0.00355	0.573	possibly correct	TRUE	v110128v02.3237.3237.3	GSRGGSGGSYGGGGSGGGYGGGSGSR	R	G	0.997	5.29	0.807	2			697.965	2090.87	2091.88	3	-0.003034	-1.45	477032	488	513	TRUE
Kelly_1695	PTEM9	KD2-525-1	v110128v02	Keratin, type I cytoskeletal 9	IPI00019359	IPIHuman378.fasta	62065.9	1	23	35	50	0.00355	0.573	possibly correct	TRUE	v110128v02.7965.7965.3	HGVQELEIELQSQLSK	R	K	0.997	4.58	0.658	2			613.326	1836.96	1837.97	3	-0.0007681	-0.4179	781685	375	390	TRUE
Kelly_1695	PTEM9	KD2-525-1	v110128v02	Keratin, type I cytoskeletal 9	IPI00019359	IPIHuman378.fasta	62065.9	1	23	35	50	0.00355	0.573	possibly correct	TRUE	v110128v02.7864.7864.3	HGVQELEIELQSQLSKK	R	A	0.997	5.05	0.779	2			656.026	1965.06	1966.06	3	0.001888	0.9604	331083	375	391	TRUE
Kelly_1695	PTEM9	KD2-525-1	v110128v02	Keratin, type I cytoskeletal 9	IPI00019359	IPIHuman378.fasta	62065.9	1	23	35	50	0.00355	0.573	possibly correct	TRUE	v110128v02.5852.5852.3	IKFEmEQNLR	R	Q	0.997	2.86	0.347	2		m5: Oxidation (+15.99)	441.896	1322.67	1323.67	3	0.0002247	0.1698	4041700	241	250	TRUE
Kelly_1695	PTEM9	KD2-525-1	v110128v02	Keratin, type I cytoskeletal 9	IPI00019359	IPIHuman378.fasta	62065.9	1	23	35	50	0.00355	0.573	possibly correct	TRUE	v110128v02.6997.6997.3	IKFEMEQNLR	R	Q	0.997	3.26	0.441	2			436.564	1306.67	1307.68	3	-0.0007709	-0.5895	7835320	241	250	TRUE
Kelly_1695	PTEM9	KD2-525-1	v110128v02	Keratin, type I cytoskeletal 9	IPI00019359	IPIHuman378.fasta	62065.9	1	23	35	50	0.00355	0.573	possibly correct	TRUE	v110128v02.1731.1731.2	KGPAAIQK	K	N	0.997	2.34	0.291	2			406.753	811.491	812.499	2	-0.0007684	-0.9458	89547.6	192	199	TRUE
Kelly_1695	PTEM9	KD2-525-1	v110128v02	Keratin, type I cytoskeletal 9	IPI00019359	IPIHuman378.fasta	62065.9	1	23	35	50	0.00355	0.573	possibly correct	TRUE	v110128v02.7776.7776.3	LASYLDKVQALEEANNDLENK	R	I	0.997	5.1	0.6	2			793.067	2376.18	2377.19	3	-0.001849	-0.778	861039	164	184	TRUE
Kelly_1695	PTEM9	KD2-525-1	v110128v02	Keratin, type I cytoskeletal 9	IPI00019359	IPIHuman378.fasta	62065.9	1	23	35	50	0.00355	0.573	possibly correct	TRUE	v110128v02.5940.5940.2	mTLDDFR	R	I	0.997	2.3	0.53	2		m1: Oxidation (+15.99)	457.207	912.399	913.409	2	-0.002569	-2.812	1103140	234	240	TRUE
Kelly_1695	PTEM9	KD2-525-1	v110128v02	Keratin, type I cytoskeletal 9	IPI00019359	IPIHuman378.fasta	62065.9	1	23	35	50	0.00355	0.573	possibly correct	TRUE	v110128v02.7178.7178.2	MTLDDFR	R	I	0.997	2.47	0.536	2			449.21	896.406	897.414	2	-0.0002683	-0.299	2589700	234	240	TRUE
Kelly_1695	PTEM9	KD2-525-1	v110128v02	Keratin, type I cytoskeletal 9	IPI00019359	IPIHuman378.fasta	62065.9	1	23	35	50	0.00355	0.573	possibly correct	TRUE	v110128v02.7998.7998.3	QEIEcQNQEYSLLLSIK	R	M	0.997	4.4	0.682	2		c5: Carbamidomethyl (+57.02)	699.017	2094.03	2095.04	3	-0.001278	-0.6101	485882	428	444	TRUE
Kelly_1695	PTEM9	KD2-525-1	v110128v02	Keratin, type I cytoskeletal 9	IPI00019359	IPIHuman378.fasta	62065.9	1	23	35	50	0.00355	0.573	possibly correct	TRUE	v110128v02.6409.6409.2	QEYEQLIAK	R	N	0.997	2.22	0.436	2			561.295	1120.57	1121.58	2	-0.001767	-1.576	2868180	328	336	TRUE
Kelly_1695	PTEM9	KD2-525-1	v110128v02	Keratin, type I cytoskeletal 9	IPI00019359	IPIHuman378.fasta	62065.9	1	23	35	50	0.00355	0.573	possibly correct	TRUE	v110128v02.6452.6452.2	QVLDNLTmEK	R	S	0.997	2.59	0.548	2		m8: Oxidation (+15.99)	603.805	1205.6	1206.6	2	-0.0005861	-0.4857	1008980	262	271	TRUE
Kelly_1695	PTEM9	KD2-525-1	v110128v02	Keratin, type I cytoskeletal 9	IPI00019359	IPIHuman378.fasta	62065.9	1	23	35	50	0.00355	0.573	possibly correct	TRUE	v110128v02.6977.6977.2	QVLDNLTMEK	R	S	0.997	2.35	0.634	2			595.807	1189.6	1190.61	2	-0.001154	-0.9696	3006350	262	271	TRUE
Kelly_1695	PTEM9	KD2-525-1	v110128v02	Keratin, type I cytoskeletal 9	IPI00019359	IPIHuman378.fasta	62065.9	1	23	35	50	0.00355	0.573	possibly correct	TRUE	v110128v02.4407.4407.2	SGGGGGGGLGSGGSIR	R	S	0.997	4.08	0.565	2			616.801	1231.59	1232.6	2	-0.003006	-2.438	230415	14	29	TRUE
Kelly_1695	PTEM9	KD2-525-1	v110128v02	Keratin, type I cytoskeletal 9	IPI00019359	IPIHuman378.fasta	62065.9	1	23	35	50	0.00355	0.573	possibly correct	TRUE	v110128v02.4506.4506.2	SGGGGGGGLGSGGSIR	R	S	0.997	4.35	0.549	2			616.802	1231.59	1232.6	2	-0.001175	-0.9529	1787110	14	29	TRUE
Kelly_1695	PTEM9	KD2-525-1	v110128v02	Keratin, type I cytoskeletal 9	IPI00019359	IPIHuman378.fasta	62065.9	1	23	35	50	0.00355	0.573	possibly correct	TRUE	v110128v02.4634.4634.2	SGGGGGGGLGSGGSIR	R	S	0.997	5.06	0.591	2			616.802	1231.59	1232.6	2	-0.001053	-0.8539	5871200	14	29	TRUE
Kelly_1695	PTEM9	KD2-525-1	v110128v02	Keratin, type I cytoskeletal 9	IPI00019359	IPIHuman378.fasta	62065.9	1	23	35	50	0.00355	0.573	possibly correct	TRUE	v110128v02.1733.1733.2	STmQELNSR	K	L	0.997	2.44	0.398	2		m3: Oxidation (+15.99)	541.25	1080.49	1081.49	2	-0.0005611	-0.5188	43426.4	155	163	TRUE
Kelly_1695	PTEM9	KD2-525-1	v110128v02	Keratin, type I cytoskeletal 9	IPI00019359	IPIHuman378.fasta	62065.9	1	23	35	50	0.00355	0.573	possibly correct	TRUE	v110128v02.4744.4744.2	STMQELNSR	K	L	0.997	2.34	0.45	2			533.253	1064.49	1065.5	2	-0.000275	-0.2581	2248210	155	163	TRUE
Kelly_1695	PTEM9	KD2-525-1	v110128v02	Keratin, type I cytoskeletal 9	IPI00019359	IPIHuman378.fasta	62065.9	1	23	35	50	0.00355	0.573	possibly correct	TRUE	v110128v02.4740.4740.2	STMQELNSR	K	L	0.997	2.77	0.498	2			533.253	1064.49	1065.5	2	-0.000275	-0.2581	16611100	155	163	TRUE
Kelly_1695	PTEM9	KD2-525-1	v110128v02	Keratin, type I cytoskeletal 9	IPI00019359	IPIHuman378.fasta	62065.9	1	23	35	50	0.00355	0.573	possibly correct	TRUE	v110128v02.2751.2751.2	STmQELNSR	K	L	0.997	2.82	0.5	2		m3: Oxidation (+15.99)	541.251	1080.49	1081.49	2	0.0002934	0.2713	326858	155	163	TRUE
Kelly_1695	PTEM9	KD2-525-1	v110128v02	Keratin, type I cytoskeletal 9	IPI00019359	IPIHuman378.fasta	62065.9	1	23	35	50	0.00355	0.573	possibly correct	TRUE	v110128v02.2235.2235.2	STmQELNSR	K	L	0.997	2.67	0.548	2		m3: Oxidation (+15.99)	541.252	1080.49	1081.49	2	0.002002	1.852	137930	155	163	TRUE
Kelly_1695	PTEM9	KD2-525-1	v110128v02	Keratin, type I cytoskeletal 9	IPI00019359	IPIHuman378.fasta	62065.9	1	23	35	50	0.00355	0.573	possibly correct	TRUE	v110128v02.1949.1949.2	STmQELNSR	K	L	0.997	2.92	0.528	2		m3: Oxidation (+15.99)	541.251	1080.49	1081.49	2	0.0005376	0.497	71729.8	155	163	TRUE
Kelly_1695	PTEM9	KD2-525-1	v110128v02	Keratin, type I cytoskeletal 9	IPI00019359	IPIHuman378.fasta	62065.9	1	23	35	50	0.00355	0.573	possibly correct	TRUE	v110128v02.7027.7027.2	TLLDIDNTR	K	M	0.997	2.33	0.352	2			530.785	1059.56	1060.56	2	-0.0007543	-0.7112	1819270	225	233	TRUE
Kelly_1695	PTEM9	KD2-525-1	v110128v02	Keratin, type I cytoskeletal 9	IPI00019359	IPIHuman378.fasta	62065.9	1	23	35	50	0.00355	0.573	possibly correct	TRUE	v110128v02.6967.6967.2	TLLDIDNTR	K	M	0.997	2.38	0.397	2			530.785	1059.55	1060.56	2	-0.001365	-1.287	724791	225	233	TRUE
Kelly_1695	PTEM9	KD2-525-1	v110128v02	Keratin, type I cytoskeletal 9	IPI00019359	IPIHuman378.fasta	62065.9	1	23	35	50	0.00355	0.573	possibly correct	TRUE	v110128v02.7821.7821.2	TLNDMRQEYEQLIAK	K	N	0.997	3.16	0.474	2			926.467	1850.92	1851.93	2	-0.000951	-0.5135	322178	322	336	TRUE
Kelly_1695	PTEM9	KD2-525-1	v110128v02	Keratin, type I cytoskeletal 9	IPI00019359	IPIHuman378.fasta	62065.9	1	23	35	50	0.00355	0.573	possibly correct	TRUE	v110128v02.7175.7175.2	TLNDmRQEYEQLIAK	K	N	0.997	3.01	0.522	2		m5: Oxidation (+15.99)	934.464	1866.91	1867.92	2	-0.0009929	-0.5316	285570	322	336	TRUE
Kelly_1695	PTEM9	KD2-525-1	v110128v02	Keratin, type I cytoskeletal 9	IPI00019359	IPIHuman378.fasta	62065.9	1	23	35	50	0.00355	0.573	possibly correct	TRUE	v110128v02.7817.7817.3	TLNDMRQEYEQLIAK	K	N	0.997	3.9	0.621	2			617.981	1850.92	1851.93	3	0.0004394	0.2373	2180050	322	336	TRUE
Kelly_1695	PTEM9	KD2-525-1	v110128v02	Keratin, type I cytoskeletal 9	IPI00019359	IPIHuman378.fasta	62065.9	1	23	35	50	0.00355	0.573	possibly correct	TRUE	v110128v02.7208.7208.3	TLNDmRQEYEQLIAK	K	N	0.997	3.31	0.677	2		m5: Oxidation (+15.99)	623.311	1866.91	1867.92	3	-0.002959	-1.584	2594120	322	336	TRUE
Kelly_1695	PTEM9	KD2-525-1	v110128v02	Keratin, type I cytoskeletal 9	IPI00019359	IPIHuman378.fasta	62065.9	1	23	35	50	0.00355	0.573	possibly correct	TRUE	v110128v02.6433.6433.2	VQALEEANNDLENK	K	I	0.997	5.43	0.616	2			793.884	1585.75	1586.77	2	-0.004102	-2.585	382564	171	184	TRUE
Kelly_1695	PTEM9	KD2-525-1	v110128v02	Keratin, type I cytoskeletal 9	IPI00019359	IPIHuman378.fasta	62065.9	1	23	35	50	0.00355	0.573	possibly correct	TRUE	v110128v02.6472.6472.3	VQALEEANNDLENK	K	I	0.997	4.81	0.604	2			529.593	1585.76	1586.77	3	-0.0006972	-0.4394	1607010	171	184	TRUE
Kelly_1695	PTEM9	KD2-525-1	v110128v02	7 kDa protein	IPI00640842	IPIHuman378.fasta	7356.9	0.928	1	1	1	7.1e-05	0.194	possibly correct	FALSE	v110128v02.7576.7576.2	WLGVEWGRVcLPR	-	G	0.997	2.74	0.364	2		c10: Carbamidomethyl (+57.02)	814.435	1626.86	1627.85	2	0.009641	5.922	455910	1	13	TRUE
Kelly_1695	PTEM9	KD2-525-1	v110128v02	Isoform DPI of Desmoplakin	IPI00013933	IPIHuman378.fasta	331781	1	12	12	12	0.000852	0.0435	possibly correct	TRUE	v110128v02.6292.6292.3	AESGPDLRYEVTSGGGGTSR	R	M	0.997	2.58	0.474	2			665.983	1994.93	1995.94	3	-0.002486	-1.245	227792	20	39	TRUE
Kelly_1695	PTEM9	KD2-525-1	v110128v02	Isoform DPI of Desmoplakin	IPI00013933	IPIHuman378.fasta	331781	1	12	12	12	0.000852	0.0435	possibly correct	TRUE	v110128v02.4693.4693.2	ELQLQK	K	Q	0.791	2.27	0.0023	2			379.724	757.434	758.441	2	0.0001196	0.1576	382909	1565	1570	TRUE
Kelly_1695	PTEM9	KD2-525-1	v110128v02	Isoform DPI of Desmoplakin	IPI00013933	IPIHuman378.fasta	331781	1	12	12	12	0.000852	0.0435	possibly correct	TRUE	v110128v02.3797.3797.2	ETQSQLETER	R	S	0.997	2.72	0.555	2			610.792	1219.57	1220.58	2	0.0005293	0.4337	241878	1923	1932	TRUE
Kelly_1695	PTEM9	KD2-525-1	v110128v02	Isoform DPI of Desmoplakin	IPI00013933	IPIHuman378.fasta	331781	1	12	12	12	0.000852	0.0435	possibly correct	TRUE	v110128v02.3831.3831.2	FGDSNTVmR	K	F	0.997	2.2	0.409	2		m8: Oxidation (+15.99)	521.734	1041.45	1042.46	2	-0.001276	-1.224	186798	917	925	TRUE
Kelly_1695	PTEM9	KD2-525-1	v110128v02	Isoform DPI of Desmoplakin	IPI00013933	IPIHuman378.fasta	331781	1	12	12	12	0.000852	0.0435	possibly correct	TRUE	v110128v02.5203.5203.3	IKNDLNLK	K	K	0.997	2.67	0.171	2			319.862	956.564	957.573	3	-0.002142	-2.236	348965	814	821	TRUE
Kelly_1695	PTEM9	KD2-525-1	v110128v02	Isoform DPI of Desmoplakin	IPI00013933	IPIHuman378.fasta	331781	1	12	12	12	0.000852	0.0435	possibly correct	TRUE	v110128v02.4860.4860.2	IQSQFTDAQK	K	H	0.997	2.56	0.412	2			583.296	1164.58	1165.58	2	-0.0005478	-0.47	223389	608	617	TRUE
Kelly_1695	PTEM9	KD2-525-1	v110128v02	Isoform DPI of Desmoplakin	IPI00013933	IPIHuman378.fasta	331781	1	12	12	12	0.000852	0.0435	possibly correct	TRUE	v110128v02.7635.7635.2	LLEAQIATGGIIDPK	R	E	0.997	2.56	0.627	2			769.941	1537.87	1538.88	2	-0.004076	-2.649	248383	2367	2381	TRUE
Kelly_1695	PTEM9	KD2-525-1	v110128v02	Isoform DPI of Desmoplakin	IPI00013933	IPIHuman378.fasta	331781	1	12	12	12	0.000852	0.0435	possibly correct	TRUE	v110128v02.6981.6981.2	LLQLQEQMR	R	A	0.997	3.22	0.354	2			579.818	1157.62	1158.63	2	-0.001436	-1.24	424587	142	150	TRUE
Kelly_1695	PTEM9	KD2-525-1	v110128v02	Isoform DPI of Desmoplakin	IPI00013933	IPIHuman378.fasta	331781	1	12	12	12	0.000852	0.0435	possibly correct	TRUE	v110128v02.6908.6908.2	QLQNIIQATSR	R	E	0.997	3.43	0.504	2			636.356	1270.7	1271.71	2	-0.002719	-2.138	626923	271	281	TRUE
Kelly_1695	PTEM9	KD2-525-1	v110128v02	Isoform DPI of Desmoplakin	IPI00013933	IPIHuman378.fasta	331781	1	12	12	12	0.000852	0.0435	possibly correct	TRUE	v110128v02.3511.3511.2	RVEEDIQQQK	R	A	0.997	2.48	0.377	2			636.831	1271.65	1272.65	2	-0.0002236	-0.1757	168573	1425	1434	TRUE
Kelly_1695	PTEM9	KD2-525-1	v110128v02	Isoform DPI of Desmoplakin	IPI00013933	IPIHuman378.fasta	331781	1	12	12	12	0.000852	0.0435	possibly correct	TRUE	v110128v02.5204.5204.3	SNKPIILR	R	A	0.997	2.56	0.406	2			314.202	939.585	940.594	3	-0.001779	-1.892	276836	457	464	TRUE
Kelly_1695	PTEM9	KD2-525-1	v110128v02	Isoform DPI of Desmoplakin	IPI00013933	IPIHuman378.fasta	331781	1	12	12	12	0.000852	0.0435	possibly correct	TRUE	v110128v02.4577.4577.2	SQLQISNNR	R	T	0.997	2.58	0.433	2			530.279	1058.54	1059.55	2	-0.002707	-2.555	259645	1754	1762	TRUE
Kelly_1695	PTEM9	KD2-525-1	v110128v02	HCG2038659, isoform CRA_d	IPI00217036	IPIHuman378.fasta	13223.6	0.928	1	1	2	0.000142	0.0957	possibly correct	TRUE	v110128v02.4112.4112.3	SSVQSNILILQ	R	-	0.997	2.57	0.21	2			401.234	1200.68	1201.68	3	0.008452	7.034	374000	105	115	TRUE
Kelly_1695	PTEM9	KD2-525-1	v110128v02	HCG2038659, isoform CRA_d	IPI00217036	IPIHuman378.fasta	13223.6	0.928	1	1	2	0.000142	0.0957	possibly correct	TRUE	v110128v02.3888.3888.3	SSVQSNILILQ	R	-	0.997	2.55	0.248	2			401.235	1200.68	1201.68	3	0.01038	8.634	390380	105	115	TRUE
Kelly_1695	PTEM9	KD2-525-1	v110128v02	Synaptonemal complex protein 1	IPI00216137	IPIHuman378.fasta	114196	0.928	1	1	1	7.1e-05	0.0133	possibly correct	TRUE	v110128v02.7612.7612.3	GTEQELIGLLQAR	K	E	0.997	3.06	0.157	2			476.6	1426.78	1427.79	3	-0.0008134	-0.5697	631405	462	474	TRUE
Kelly_1695	PTEM9	KD2-525-1	v110128v02	Isoform 1 of Keratin, type II cytoskeletal 73	IPI00174775	IPIHuman378.fasta	58925.1	0.928	1	1	1	7.1e-05	0.0278	possibly correct	TRUE	v110128v02.7309.7309.3	QcANLETAIADAEQR	K	G	0.997	2.65	0.389	2		c2: Carbamidomethyl (+57.02), c2: Methyl (+14.02)	568.605	1702.79	1703.8	3	-0.00129	-0.757	596492	370	384	TRUE
Kelly_1695	PTEM9	KD2-525-1	v110128v02	Potassium voltage-gated channel beta subunit	IPI00033023	IPIHuman378.fasta	41622.5	0.901	1	1	2	0.000142	0.016	possibly correct	TRUE	v110128v02.1217.1217.2	QQNKLK	K	D	0.871	2.33	0.0166	2			379.73	757.445	758.452	2	0.0004552	0.6002	578504	290	295	TRUE
Kelly_1695	PTEM9	KD2-525-1	v110128v02	Potassium voltage-gated channel beta subunit	IPI00033023	IPIHuman378.fasta	41622.5	0.901	1	1	2	0.000142	0.016	possibly correct	TRUE	v110128v02.1230.1230.2	QQNKLK	K	D	0.931	2.56	0	2			379.73	757.445	758.452	2	2.796e-05	0.03686	423417	290	295	TRUE
Kelly_1695	PTEM9	KD2-525-1	v110128v02	Hornerin	IPI00398625	IPIHuman378.fasta	282373	1	6	6	11	0.000781	0.0379	possibly correct	TRUE	v110128v02.1277.1277.2	GSGSGQSPSYGR	R	H	0.997	2.32	0.472	2			570.258	1138.5	1139.51	2	0.0004582	0.4021	40140.9	897	908	TRUE
Kelly_1695	PTEM9	KD2-525-1	v110128v02	Hornerin	IPI00398625	IPIHuman378.fasta	282373	1	6	6	11	0.000781	0.0379	possibly correct	TRUE	v110128v02.542.542.2	GSGSGQSPSYGR	R	H	0.997	2.62	0.474	2			570.256	1138.5	1139.51	2	-0.002105	-1.848	43868.3	897	908	TRUE
Kelly_1695	PTEM9	KD2-525-1	v110128v02	Hornerin	IPI00398625	IPIHuman378.fasta	282373	1	6	6	11	0.000781	0.0379	possibly correct	TRUE	v110128v02.1766.1766.2	GSGSGQSPSYGR	R	H	0.997	2.51	0.499	2			570.258	1138.5	1139.51	2	9.202e-05	0.08075	35999.6	897	908	TRUE
Kelly_1695	PTEM9	KD2-525-1	v110128v02	Hornerin	IPI00398625	IPIHuman378.fasta	282373	1	6	6	11	0.000781	0.0379	possibly correct	TRUE	v110128v02.3483.3483.4	HGSGSGHSSSYGQHGSGSGWSSSSGR	R	H	0.997	3.56	0.793	2			620.01	2476.01	2477.02	4	-0.001172	-0.4731	968081	1365	1390	TRUE
Kelly_1695	PTEM9	KD2-525-1	v110128v02	Hornerin	IPI00398625	IPIHuman378.fasta	282373	1	6	6	11	0.000781	0.0379	possibly correct	TRUE	v110128v02.954.954.3	HGSGSGQSSGFGHK	R	S	0.997	2.98	0.573	2			443.869	1328.59	1329.59	3	-0.0001858	-0.1398	127840	922	935	TRUE
Kelly_1695	PTEM9	KD2-525-1	v110128v02	Hornerin	IPI00398625	IPIHuman378.fasta	282373	1	6	6	11	0.000781	0.0379	possibly correct	TRUE	v110128v02.536.536.3	HGSGSGQSSGFGHK	R	S	0.997	3.09	0.68	2			443.869	1328.58	1329.59	3	-0.001651	-1.241	196591	922	935	TRUE
Kelly_1695	PTEM9	KD2-525-1	v110128v02	Hornerin	IPI00398625	IPIHuman378.fasta	282373	1	6	6	11	0.000781	0.0379	possibly correct	TRUE	v110128v02.414.414.3	HGSSSGSSSSYGQHGSGSR	Q	Q	0.997	3.18	0.695	1			603.59	1807.75	1808.75	3	0.001748	0.9661	67954.9	973	991	TRUE
Kelly_1695	PTEM9	KD2-525-1	v110128v02	Hornerin	IPI00398625	IPIHuman378.fasta	282373	1	6	6	11	0.000781	0.0379	possibly correct	TRUE	v110128v02.732.732.3	HGSSSGSSSSYGQHGSGSR	Q	Q	0.997	3.6	0.684	1			603.589	1807.75	1808.75	3	-0.001731	-0.9573	48835.2	973	991	TRUE
Kelly_1695	PTEM9	KD2-525-1	v110128v02	Hornerin	IPI00398625	IPIHuman378.fasta	282373	1	6	6	11	0.000781	0.0379	possibly correct	TRUE	v110128v02.783.783.3	HGSSSGSSSSYGQHGSGSR	Q	Q	0.997	3.63	0.701	1			603.589	1807.75	1808.75	3	-0.0009991	-0.5523	69758.4	973	991	TRUE
Kelly_1695	PTEM9	KD2-525-1	v110128v02	Hornerin	IPI00398625	IPIHuman378.fasta	282373	1	6	6	11	0.000781	0.0379	possibly correct	TRUE	v110128v02.3614.3614.4	SSSRGPYESGSGHSSGLGHQESR	R	S	0.997	3.91	0.557	2			587.268	2345.04	2346.05	4	0.002892	1.233	180826	568	590	TRUE
Kelly_1695	PTEM9	KD2-525-1	v110128v02	Hornerin	IPI00398625	IPIHuman378.fasta	282373	1	6	6	11	0.000781	0.0379	possibly correct	TRUE	v110128v02.1837.1837.2	YGQQGSGSGQSPSR	R	G	0.997	2.91	0.646	2			698.317	1394.62	1395.62	2	0.001056	0.7567	28705.6	649	662	TRUE
Kelly_1695	PTEM9	KD2-525-1	v110128v02	Keratin, type II cytoskeletal 71	IPI00061200	IPIHuman378.fasta	57293.1	1	1	1	1	7.1e-05	0.0191	possibly correct	TRUE	v110128v02.5273.5273.2	AEAEALYQTK	K	F	0.997	3.24	0.437	2			562.284	1122.55	1123.56	2	-0.002329	-2.073	363647	317	326	TRUE
Kelly_1695	PTEM9	KD2-525-1	v110128v02	Keratin, type II cytoskeletal 2 epidermal	IPI00021304	IPIHuman378.fasta	65866.4	1	25	38	54	0.00383	0.485	possibly correct	TRUE	v110128v02.1459.1459.2	AAFGGSGGR	K	G	0.997	2.72	0.38	2			390.193	778.372	779.38	2	1.819e-05	0.02334	178555	522	530	TRUE
Kelly_1695	PTEM9	KD2-525-1	v110128v02	Keratin, type II cytoskeletal 2 epidermal	IPI00021304	IPIHuman378.fasta	65866.4	1	25	38	54	0.00383	0.485	possibly correct	TRUE	v110128v02.2136.2136.2	AAFGGSGGR	K	G	0.997	2.78	0.446	2			390.194	778.373	779.38	2	0.0008116	1.041	406924	522	530	TRUE
Kelly_1695	PTEM9	KD2-525-1	v110128v02	Keratin, type II cytoskeletal 2 epidermal	IPI00021304	IPIHuman378.fasta	65866.4	1	25	38	54	0.00383	0.485	possibly correct	TRUE	v110128v02.1905.1905.2	AAFGGSGGR	K	G	0.997	2.86	0.439	2			390.194	778.373	779.38	2	0.0006896	0.8848	386833	522	530	TRUE
Kelly_1695	PTEM9	KD2-525-1	v110128v02	Keratin, type II cytoskeletal 2 epidermal	IPI00021304	IPIHuman378.fasta	65866.4	1	25	38	54	0.00383	0.485	possibly correct	TRUE	v110128v02.5015.5015.2	AQYEEIAQR	K	S	0.997	2.79	0.386	2			554.275	1106.54	1107.54	2	-0.00054	-0.4876	457426	360	368	TRUE
Kelly_1695	PTEM9	KD2-525-1	v110128v02	Keratin, type II cytoskeletal 2 epidermal	IPI00021304	IPIHuman378.fasta	65866.4	1	25	38	54	0.00383	0.485	possibly correct	TRUE	v110128v02.6412.6412.1	DVDNAYMIK	K	V	0.997	2.35	0.308	2			1068.5	1067.49	1068.5	1	-0.001437	-1.345	111711	294	302	TRUE
Kelly_1695	PTEM9	KD2-525-1	v110128v02	Keratin, type II cytoskeletal 2 epidermal	IPI00021304	IPIHuman378.fasta	65866.4	1	25	38	54	0.00383	0.485	possibly correct	TRUE	v110128v02.5705.5705.2	DVDNAYmIK	K	V	0.997	2.82	0.603	2		m7: Oxidation (+15.99)	542.752	1083.49	1084.5	2	-0.001431	-1.32	2673520	294	302	TRUE
Kelly_1695	PTEM9	KD2-525-1	v110128v02	Keratin, type II cytoskeletal 2 epidermal	IPI00021304	IPIHuman378.fasta	65866.4	1	25	38	54	0.00383	0.485	possibly correct	TRUE	v110128v02.6389.6389.2	DVDNAYMIK	K	V	0.997	2.96	0.602	2			534.754	1067.49	1068.5	2	-0.002122	-1.986	1770860	294	302	TRUE
Kelly_1695	PTEM9	KD2-525-1	v110128v02	Keratin, type II cytoskeletal 2 epidermal	IPI00021304	IPIHuman378.fasta	65866.4	1	25	38	54	0.00383	0.485	possibly correct	TRUE	v110128v02.6536.6536.2	FLEQQNQVLQTK	R	W	0.997	3.36	0.362	2			738.395	1474.78	1475.79	2	-0.001829	-1.239	6327490	204	215	TRUE
Kelly_1695	PTEM9	KD2-525-1	v110128v02	Keratin, type II cytoskeletal 2 epidermal	IPI00021304	IPIHuman378.fasta	65866.4	1	25	38	54	0.00383	0.485	possibly correct	TRUE	v110128v02.6480.6480.3	FLEQQNQVLQTK	R	W	0.997	2.86	0.472	2			492.6	1474.78	1475.79	3	-0.0003472	-0.2352	408144	204	215	TRUE
Kelly_1695	PTEM9	KD2-525-1	v110128v02	Keratin, type II cytoskeletal 2 epidermal	IPI00021304	IPIHuman378.fasta	65866.4	1	25	38	54	0.00383	0.485	possibly correct	TRUE	v110128v02.6474.6474.2	FLEQQNQVLQTK	R	W	0.997	4.48	0.526	2			738.396	1474.78	1475.79	2	-0.0006084	-0.4122	358926	204	215	TRUE
Kelly_1695	PTEM9	KD2-525-1	v110128v02	Keratin, type II cytoskeletal 2 epidermal	IPI00021304	IPIHuman378.fasta	65866.4	1	25	38	54	0.00383	0.485	possibly correct	TRUE	v110128v02.7929.7929.3	GGGFGGGSGFGGGSGFGGGSGFSGGGFGGGGFGGGR	R	F	0.997	8.15	0.716	2			944.402	2830.19	2831.19	3	-0.002185	-0.7717	384374	93	128	TRUE
Kelly_1695	PTEM9	KD2-525-1	v110128v02	Keratin, type II cytoskeletal 2 epidermal	IPI00021304	IPIHuman378.fasta	65866.4	1	25	38	54	0.00383	0.485	possibly correct	TRUE	v110128v02.4139.4139.3	GGSGGGGSISGGGYGSGGGSGGR	R	Y	0.997	2.59	0.48	2			581.253	1740.74	1741.75	3	-0.005709	-3.278	148945	556	578	TRUE
Kelly_1695	PTEM9	KD2-525-1	v110128v02	Keratin, type II cytoskeletal 2 epidermal	IPI00021304	IPIHuman378.fasta	65866.4	1	25	38	54	0.00383	0.485	possibly correct	TRUE	v110128v02.4095.4095.2	GGSGGGGSISGGGYGSGGGSGGR	R	Y	0.997	5.77	0.745	2			871.377	1740.74	1741.75	2	-0.001972	-1.132	154333	556	578	TRUE
Kelly_1695	PTEM9	KD2-525-1	v110128v02	Keratin, type II cytoskeletal 2 epidermal	IPI00021304	IPIHuman378.fasta	65866.4	1	25	38	54	0.00383	0.485	possibly correct	TRUE	v110128v02.3863.3863.2	GGSGGGGSISGGGYGSGGGSGGR	R	Y	0.997	5.82	0.746	2			871.377	1740.74	1741.75	2	-0.002094	-1.202	296020	556	578	TRUE
Kelly_1695	PTEM9	KD2-525-1	v110128v02	Keratin, type II cytoskeletal 2 epidermal	IPI00021304	IPIHuman378.fasta	65866.4	1	25	38	54	0.00383	0.485	possibly correct	TRUE	v110128v02.3901.3901.3	GGSGGGGSISGGGYGSGGGSGGR	R	Y	0.997	5.39	0.642	2			581.253	1740.74	1741.75	3	-0.003145	-1.806	423100	556	578	TRUE
Kelly_1695	PTEM9	KD2-525-1	v110128v02	Keratin, type II cytoskeletal 2 epidermal	IPI00021304	IPIHuman378.fasta	65866.4	1	25	38	54	0.00383	0.485	possibly correct	TRUE	v110128v02.2968.2968.2	GGSISGGGYGSGGGK	K	H	0.997	3.98	0.718	2			599.279	1196.54	1197.55	2	0.0004725	0.3945	278642	587	601	TRUE
Kelly_1695	PTEM9	KD2-525-1	v110128v02	Keratin, type II cytoskeletal 2 epidermal	IPI00021304	IPIHuman378.fasta	65866.4	1	25	38	54	0.00383	0.485	possibly correct	TRUE	v110128v02.3186.3186.2	GGSISGGGYGSGGGK	K	H	0.997	4.26	0.748	2			599.278	1196.54	1197.55	2	-0.0001379	-0.1151	3302600	587	601	TRUE
Kelly_1695	PTEM9	KD2-525-1	v110128v02	Keratin, type II cytoskeletal 2 epidermal	IPI00021304	IPIHuman378.fasta	65866.4	1	25	38	54	0.00383	0.485	possibly correct	TRUE	v110128v02.723.723.2	GGSSSGGGYGSGGGGSSSVK	R	G	0.997	3.69	0.528	2			794.845	1587.68	1588.68	2	-0.0008812	-0.5547	32469.4	610	629	TRUE
Kelly_1695	PTEM9	KD2-525-1	v110128v02	Keratin, type II cytoskeletal 2 epidermal	IPI00021304	IPIHuman378.fasta	65866.4	1	25	38	54	0.00383	0.485	possibly correct	TRUE	v110128v02.1649.1649.2	GGSSSGGGYGSGGGGSSSVK	R	G	0.997	4.1	0.579	2			794.845	1587.68	1588.68	2	-0.0002709	-0.1705	22442.4	610	629	TRUE
Kelly_1695	PTEM9	KD2-525-1	v110128v02	Keratin, type II cytoskeletal 2 epidermal	IPI00021304	IPIHuman378.fasta	65866.4	1	25	38	54	0.00383	0.485	possibly correct	TRUE	v110128v02.484.484.2	GGSSSGGGYGSGGGGSSSVK	R	G	0.997	3.71	0.661	2			794.846	1587.68	1588.68	2	0.0002174	0.1368	48279.4	610	629	TRUE
Kelly_1695	PTEM9	KD2-525-1	v110128v02	Keratin, type II cytoskeletal 2 epidermal	IPI00021304	IPIHuman378.fasta	65866.4	1	25	38	54	0.00383	0.485	possibly correct	TRUE	v110128v02.1194.1194.2	GGSSSGGGYGSGGGGSSSVK	R	G	0.997	3.8	0.707	2			794.846	1587.68	1588.68	2	0.0003395	0.2137	35016.6	610	629	TRUE
Kelly_1695	PTEM9	KD2-525-1	v110128v02	Keratin, type II cytoskeletal 2 epidermal	IPI00021304	IPIHuman378.fasta	65866.4	1	25	38	54	0.00383	0.485	possibly correct	TRUE	v110128v02.2222.2222.2	GGSSSGGGYGSGGGGSSSVK	R	G	0.997	4.78	0.637	2			794.848	1587.68	1588.68	2	0.004856	3.057	340137	610	629	TRUE
Kelly_1695	PTEM9	KD2-525-1	v110128v02	Keratin, type II cytoskeletal 2 epidermal	IPI00021304	IPIHuman378.fasta	65866.4	1	25	38	54	0.00383	0.485	possibly correct	TRUE	v110128v02.1418.1418.2	GGSSSGGGYGSGGGGSSSVK	R	G	0.997	4.25	0.706	2			794.846	1587.68	1588.68	2	0.0002174	0.1368	27209.2	610	629	TRUE
Kelly_1695	PTEM9	KD2-525-1	v110128v02	Keratin, type II cytoskeletal 2 epidermal	IPI00021304	IPIHuman378.fasta	65866.4	1	25	38	54	0.00383	0.485	possibly correct	TRUE	v110128v02.1869.1869.2	GGSSSGGGYGSGGGGSSSVK	R	G	0.997	4.23	0.745	2			794.845	1587.68	1588.68	2	-0.0006371	-0.401	52051.7	610	629	TRUE
Kelly_1695	PTEM9	KD2-525-1	v110128v02	Keratin, type II cytoskeletal 2 epidermal	IPI00021304	IPIHuman378.fasta	65866.4	1	25	38	54	0.00383	0.485	possibly correct	TRUE	v110128v02.1855.1855.3	GGSSSGGGYGSGGGGSSSVK	R	G	0.997	3.17	0.629	2			530.233	1587.68	1588.68	3	-0.0004674	-0.2942	42583.8	610	629	TRUE
Kelly_1695	PTEM9	KD2-525-1	v110128v02	Keratin, type II cytoskeletal 2 epidermal	IPI00021304	IPIHuman378.fasta	65866.4	1	25	38	54	0.00383	0.485	possibly correct	TRUE	v110128v02.2771.2771.2	GGSSSGGGYGSGGGGSSSVK	R	G	0.997	5.39	0.768	2			794.845	1587.67	1588.68	2	-0.001736	-1.093	431029	610	629	TRUE
Kelly_1695	PTEM9	KD2-525-1	v110128v02	Keratin, type II cytoskeletal 2 epidermal	IPI00021304	IPIHuman378.fasta	65866.4	1	25	38	54	0.00383	0.485	possibly correct	TRUE	v110128v02.3438.3438.3	GSSSGGGYSSGSSSYGSGGR	R	Q	0.997	3.54	0.551	2			580.907	1739.7	1740.71	3	-0.0004337	-0.2492	282405	531	550	TRUE
Kelly_1695	PTEM9	KD2-525-1	v110128v02	Keratin, type II cytoskeletal 2 epidermal	IPI00021304	IPIHuman378.fasta	65866.4	1	25	38	54	0.00383	0.485	possibly correct	TRUE	v110128v02.3544.3544.2	GSSSGGGYSSGSSSYGSGGR	R	Q	0.997	4.78	0.794	2			870.859	1739.7	1740.71	2	0.005561	3.195	1088610	531	550	TRUE
Kelly_1695	PTEM9	KD2-525-1	v110128v02	Keratin, type II cytoskeletal 2 epidermal	IPI00021304	IPIHuman378.fasta	65866.4	1	25	38	54	0.00383	0.485	possibly correct	TRUE	v110128v02.3627.3627.2	GSSSGGGYSSGSSSYGSGGR	R	Q	0.997	5.08	0.792	2			870.857	1739.7	1740.71	2	0.0005563	0.3196	1280350	531	550	TRUE
Kelly_1695	PTEM9	KD2-525-1	v110128v02	Keratin, type II cytoskeletal 2 epidermal	IPI00021304	IPIHuman378.fasta	65866.4	1	25	38	54	0.00383	0.485	possibly correct	TRUE	v110128v02.3672.3672.3	GSSSGGGYSSGSSSYGSGGR	R	Q	0.997	3.88	0.701	2			580.906	1739.7	1740.71	3	-0.001532	-0.8803	258260	531	550	TRUE
Kelly_1695	PTEM9	KD2-525-1	v110128v02	Keratin, type II cytoskeletal 2 epidermal	IPI00021304	IPIHuman378.fasta	65866.4	1	25	38	54	0.00383	0.485	possibly correct	TRUE	v110128v02.5375.5375.2	HGGGGGGFGGGGFGSR	R	S	0.997	3.69	0.722	2			660.794	1319.57	1320.58	2	-0.002288	-1.732	320581	46	61	TRUE
Kelly_1695	PTEM9	KD2-525-1	v110128v02	Keratin, type II cytoskeletal 2 epidermal	IPI00021304	IPIHuman378.fasta	65866.4	1	25	38	54	0.00383	0.485	possibly correct	TRUE	v110128v02.6564.6564.1	IEISELNR	K	V	0.809	1.94	0.0888	2			973.531	972.523	973.531	1	-0.0008284	-0.8509	112498	400	407	TRUE
Kelly_1695	PTEM9	KD2-525-1	v110128v02	Keratin, type II cytoskeletal 2 epidermal	IPI00021304	IPIHuman378.fasta	65866.4	1	25	38	54	0.00383	0.485	possibly correct	TRUE	v110128v02.6521.6521.1	IEISELNR	K	V	0.97	1.89	0.318	2			973.531	972.524	973.531	1	-0.0002181	-0.224	81071.7	400	407	TRUE
Kelly_1695	PTEM9	KD2-525-1	v110128v02	Keratin, type II cytoskeletal 2 epidermal	IPI00021304	IPIHuman378.fasta	65866.4	1	25	38	54	0.00383	0.485	possibly correct	TRUE	v110128v02.6478.6478.2	IEISELNR	K	V	0.989	2.49	0.124	2			487.269	972.524	973.531	2	-0.0005367	-0.5513	475284	400	407	TRUE
Kelly_1695	PTEM9	KD2-525-1	v110128v02	Keratin, type II cytoskeletal 2 epidermal	IPI00021304	IPIHuman378.fasta	65866.4	1	25	38	54	0.00383	0.485	possibly correct	TRUE	v110128v02.7526.7526.3	LNDLEEALQQAK	K	E	0.997	4.12	0.405	2			457.908	1370.7	1371.71	3	-0.002597	-1.893	986365	448	459	TRUE
Kelly_1695	PTEM9	KD2-525-1	v110128v02	Keratin, type II cytoskeletal 2 epidermal	IPI00021304	IPIHuman378.fasta	65866.4	1	25	38	54	0.00383	0.485	possibly correct	TRUE	v110128v02.7712.7712.3	NKLNDLEEALQQAK	R	E	0.997	5.13	0.477	2			538.621	1612.84	1613.85	3	-0.001367	-0.8472	1552020	446	459	TRUE
Kelly_1695	PTEM9	KD2-525-1	v110128v02	Keratin, type II cytoskeletal 2 epidermal	IPI00021304	IPIHuman378.fasta	65866.4	1	25	38	54	0.00383	0.485	possibly correct	TRUE	v110128v02.6678.6678.2	NVQDAIADAEQR	K	G	0.997	4.12	0.733	2			665.322	1328.63	1329.64	2	-0.002924	-2.199	677264	425	436	TRUE
Kelly_1695	PTEM9	KD2-525-1	v110128v02	Keratin, type II cytoskeletal 2 epidermal	IPI00021304	IPIHuman378.fasta	65866.4	1	25	38	54	0.00383	0.485	possibly correct	TRUE	v110128v02.7745.7745.3	SISISVAGGGGGFGAAGGFGGR	K	G	0.997	4.23	0.58	2			613.642	1837.91	1838.91	3	-0.002197	-1.195	467885	71	92	TRUE
Kelly_1695	PTEM9	KD2-525-1	v110128v02	Keratin, type II cytoskeletal 2 epidermal	IPI00021304	IPIHuman378.fasta	65866.4	1	25	38	54	0.00383	0.485	possibly correct	TRUE	v110128v02.4550.4550.4	SKEEAEALYHSK	R	Y	0.997	3.68	0.259	2			348.675	1390.67	1391.68	4	-0.002025	-1.455	7940810	369	380	TRUE
Kelly_1695	PTEM9	KD2-525-1	v110128v02	Keratin, type II cytoskeletal 2 epidermal	IPI00021304	IPIHuman378.fasta	65866.4	1	25	38	54	0.00383	0.485	possibly correct	TRUE	v110128v02.4463.4463.2	SKEEAEALYHSK	R	Y	0.997	3.62	0.539	2			696.342	1390.67	1391.68	2	-0.003096	-2.225	118915	369	380	TRUE
Kelly_1695	PTEM9	KD2-525-1	v110128v02	Keratin, type II cytoskeletal 2 epidermal	IPI00021304	IPIHuman378.fasta	65866.4	1	25	38	54	0.00383	0.485	possibly correct	TRUE	v110128v02.4429.4429.3	SKEEAEALYHSK	R	Y	0.997	3.62	0.493	2			464.564	1390.67	1391.68	3	-0.002347	-1.686	1466560	369	380	TRUE
Kelly_1695	PTEM9	KD2-525-1	v110128v02	Keratin, type II cytoskeletal 2 epidermal	IPI00021304	IPIHuman378.fasta	65866.4	1	25	38	54	0.00383	0.485	possibly correct	TRUE	v110128v02.5917.5917.1	SLVGLGGTK	R	S	0.997	2.04	0.553	2			831.492	830.485	831.494	1	-0.001764	-2.121	311190	62	70	TRUE
Kelly_1695	PTEM9	KD2-525-1	v110128v02	Keratin, type II cytoskeletal 2 epidermal	IPI00021304	IPIHuman378.fasta	65866.4	1	25	38	54	0.00383	0.485	possibly correct	TRUE	v110128v02.5874.5874.2	STSSFScLSR	R	H	0.997	2.85	0.611	2		c7: Carbamidomethyl (+57.02)	566.258	1130.5	1131.51	2	-0.0001202	-0.1062	2253130	36	45	TRUE
Kelly_1695	PTEM9	KD2-525-1	v110128v02	Keratin, type II cytoskeletal 2 epidermal	IPI00021304	IPIHuman378.fasta	65866.4	1	25	38	54	0.00383	0.485	possibly correct	TRUE	v110128v02.6935.6935.2	TAAENDFVTLK	R	K	0.997	3.24	0.55	2			604.811	1207.61	1208.62	2	-0.000564	-0.4667	1628920	282	292	TRUE
Kelly_1695	PTEM9	KD2-525-1	v110128v02	Keratin, type II cytoskeletal 2 epidermal	IPI00021304	IPIHuman378.fasta	65866.4	1	25	38	54	0.00383	0.485	possibly correct	TRUE	v110128v02.6179.6179.2	TAAENDFVTLKK	R	D	0.997	3.43	0.462	2			668.858	1335.7	1336.71	2	-0.00157	-1.174	410926	282	293	TRUE
Kelly_1695	PTEM9	KD2-525-1	v110128v02	Keratin, type II cytoskeletal 2 epidermal	IPI00021304	IPIHuman378.fasta	65866.4	1	25	38	54	0.00383	0.485	possibly correct	TRUE	v110128v02.6886.6886.2	TSQNSELNNmQDLVEDYK	R	K	0.997	4.6	0.792	2		m10: Oxidation (+15.99)	1072.48	2142.94	2143.94	2	0.002108	0.9833	47962.4	254	271	TRUE
Kelly_1695	PTEM9	KD2-525-1	v110128v02	Keratin, type II cytoskeletal 2 epidermal	IPI00021304	IPIHuman378.fasta	65866.4	1	25	38	54	0.00383	0.485	possibly correct	TRUE	v110128v02.7846.7846.2	TSQNSELNNMQDLVEDYK	R	K	0.997	5.68	0.822	2			1064.48	2126.95	2127.95	2	0.002882	1.355	164725	254	271	TRUE
Kelly_1695	PTEM9	KD2-525-1	v110128v02	Keratin, type II cytoskeletal 2 epidermal	IPI00021304	IPIHuman378.fasta	65866.4	1	25	38	54	0.00383	0.485	possibly correct	TRUE	v110128v02.7838.7838.3	TSQNSELNNMQDLVEDYK	R	K	0.997	5.59	0.766	2			709.989	2126.95	2127.95	3	0.003174	1.492	694443	254	271	TRUE
Kelly_1695	PTEM9	KD2-525-1	v110128v02	Keratin, type II cytoskeletal 2 epidermal	IPI00021304	IPIHuman378.fasta	65866.4	1	25	38	54	0.00383	0.485	possibly correct	TRUE	v110128v02.7650.7650.3	TSQNSELNNMQDLVEDYKK	R	K	0.997	3.9	0.564	2			752.684	2255.03	2256.05	3	-0.008818	-3.909	3593280	254	272	TRUE
Kelly_1695	PTEM9	KD2-525-1	v110128v02	Keratin, type II cytoskeletal 2 epidermal	IPI00021304	IPIHuman378.fasta	65866.4	1	25	38	54	0.00383	0.485	possibly correct	TRUE	v110128v02.6436.6436.3	TSQNSELNNmQDLVEDYKK	R	K	0.997	3.49	0.64	2		m10: Oxidation (+15.99)	758.017	2271.03	2272.04	3	-0.004343	-1.912	433852	254	272	TRUE
Kelly_1695	PTEM9	KD2-525-1	v110128v02	Keratin, type II cytoskeletal 2 epidermal	IPI00021304	IPIHuman378.fasta	65866.4	1	25	38	54	0.00383	0.485	possibly correct	TRUE	v110128v02.5246.5246.1	VDPEIQNVK	K	A	0.997	2.19	0.38	2			1041.56	1040.55	1041.56	1	-0.002348	-2.254	365463	173	181	TRUE
Kelly_1695	PTEM9	KD2-525-1	v110128v02	Keratin, type II cytoskeletal 2 epidermal	IPI00021304	IPIHuman378.fasta	65866.4	1	25	38	54	0.00383	0.485	possibly correct	TRUE	v110128v02.5224.5224.2	VDPEIQNVK	K	A	0.997	2.28	0.604	2			521.283	1040.55	1041.56	2	0.0007512	0.7212	16946300	173	181	TRUE
Kelly_1695	PTEM9	KD2-525-1	v110128v02	Keratin, type II cytoskeletal 2 epidermal	IPI00021304	IPIHuman378.fasta	65866.4	1	25	38	54	0.00383	0.485	possibly correct	TRUE	v110128v02.4027.4027.3	YGSGGGSKGGSISGGGYGSGGGK	R	H	0.997	3.84	0.747	2			630.956	1889.85	1890.86	3	-0.003703	-1.958	283426	579	601	TRUE
Kelly_1695	PTEM9	KD2-525-1	v110128v02	Keratin, type II cytoskeletal 2 epidermal	IPI00021304	IPIHuman378.fasta	65866.4	1	25	38	54	0.00383	0.485	possibly correct	TRUE	v110128v02.6619.6619.2	YLDGLTAER	R	T	0.997	3.38	0.52	2			519.266	1036.52	1037.53	2	-0.0009078	-0.875	4455810	245	253	TRUE
Kelly_1695	PTEM9	KD2-525-1	v110128v02	Isoform 1 of Gamma-glutamylcyclotransferase	IPI00031564	IPIHuman378.fasta	21008	0.928	1	1	1	7.1e-05	0.0532	possibly correct	TRUE	v110128v02.7467.7467.2	VSEEIEDIIK	K	K	0.997	2.61	0.476	2			587.814	1173.61	1174.62	2	-0.0004254	-0.3621	383064	172	181	TRUE
Kelly_1695	PTEM9	KD2-525-1	v110128v02	Desmoglein-1	IPI00025753	IPIHuman378.fasta	113749	1	4	4	4	0.000284	0.0524	possibly correct	TRUE	v110128v02.4578.4578.2	EMQDLGGGER	R	M	0.997	2.68	0.293	2			546.242	1090.47	1091.48	2	-0.001992	-1.825	247408	641	650	TRUE
Kelly_1695	PTEM9	KD2-525-1	v110128v02	Desmoglein-1	IPI00025753	IPIHuman378.fasta	113749	1	4	4	4	0.000284	0.0524	possibly correct	TRUE	v110128v02.4236.4236.2	ESSNVVVTER	R	V	0.997	2.79	0.45	2			560.285	1118.55	1119.56	2	-0.002131	-1.903	586150	916	925	TRUE
Kelly_1695	PTEM9	KD2-525-1	v110128v02	Desmoglein-1	IPI00025753	IPIHuman378.fasta	113749	1	4	4	4	0.000284	0.0524	possibly correct	TRUE	v110128v02.7043.7043.3	IIRQEPSDSPmFIINR	K	N	0.997	3.72	0.653	2		m11: Oxidation (+15.99)	644.67	1930.99	1932	3	-0.004284	-2.217	294364	198	213	TRUE
Kelly_1695	PTEM9	KD2-525-1	v110128v02	Desmoglein-1	IPI00025753	IPIHuman378.fasta	113749	1	4	4	4	0.000284	0.0524	possibly correct	TRUE	v110128v02.7110.7110.3	VGDFVATDLDTGRPSTTVR	K	Y	0.997	2.79	0.551	2			669.676	2006.01	2007.01	3	-0.001289	-0.6424	528900	404	422	TRUE
Kelly_1695	PTEM9	KD2-525-1	v110128v02	Dermcidin	IPI00027547	IPIHuman378.fasta	11284.1	1	3	4	5	0.000355	0.227	possibly correct	TRUE	v110128v02.7242.7242.1	DAVEDLESVGK	K	G	0.997	2.46	0.622	2			1161.56	1160.55	1161.56	1	-0.00129	-1.111	60507.3	86	96	TRUE
Kelly_1695	PTEM9	KD2-525-1	v110128v02	Dermcidin	IPI00027547	IPIHuman378.fasta	11284.1	1	3	4	5	0.000355	0.227	possibly correct	TRUE	v110128v02.7207.7207.2	DAVEDLESVGK	K	G	0.997	3.79	0.666	2			581.285	1160.55	1161.56	2	-0.001487	-1.28	3090470	86	96	TRUE
Kelly_1695	PTEM9	KD2-525-1	v110128v02	Dermcidin	IPI00027547	IPIHuman378.fasta	11284.1	1	3	4	5	0.000355	0.227	possibly correct	TRUE	v110128v02.3868.3868.2	ENAGEDPGLAR	K	Q	0.997	2.55	0.454	2			564.767	1127.52	1128.53	2	-0.0006326	-0.5605	221852	43	53	TRUE
Kelly_1695	PTEM9	KD2-525-1	v110128v02	Dermcidin	IPI00027547	IPIHuman378.fasta	11284.1	1	3	4	5	0.000355	0.227	possibly correct	TRUE	v110128v02.4093.4093.2	ENAGEDPGLAR	K	Q	0.997	3.24	0.586	2			564.767	1127.52	1128.53	2	-0.001487	-1.318	636140	43	53	TRUE
Kelly_1695	PTEM9	KD2-525-1	v110128v02	Dermcidin	IPI00027547	IPIHuman378.fasta	11284.1	1	3	4	5	0.000355	0.227	possibly correct	TRUE	v110128v02.7246.7246.3	LGKDAVEDLESVGK	K	G	0.997	4.54	0.461	2			487.259	1458.76	1459.76	3	-0.001142	-0.7822	1375670	83	96	TRUE
Kelly_1695	PTEM9	KD2-525-1	v110128v02	NPC-A-12	IPI00385352	IPIHuman378.fasta	11838	0.928	1	1	1	7.1e-05	0.126	possibly correct	FALSE	v110128v02.7470.7470.2	MVGEAELIVWLPR	R	C	0.996	2.21	0.257	2			756.923	1511.83	1512.82	2	0.01361	8.999	570284	23	35	TRUE
Kelly_1695	PTEM9	KD2-525-1	v110128v02	Keratin, type I cytoskeletal 14	IPI00384444	IPIHuman378.fasta	51562.5	1	7	9	9	0.000639	0.199	possibly correct	TRUE	v110128v02.4013.4013.3	cEMEQQNQEYK	R	I	0.997	2.57	0.435	2		c1: Carbamidomethyl (+57.02)	496.201	1485.58	1486.59	3	-0.004483	-3.015	242657	389	399	TRUE
Kelly_1695	PTEM9	KD2-525-1	v110128v02	Keratin, type I cytoskeletal 14	IPI00384444	IPIHuman378.fasta	51562.5	1	7	9	9	0.000639	0.199	possibly correct	TRUE	v110128v02.7922.7922.2	DAEEWFFTK	K	T	0.997	3.57	0.727	2			586.767	1171.52	1172.53	2	0.0003467	0.2957	1902310	301	309	TRUE
Kelly_1695	PTEM9	KD2-525-1	v110128v02	Keratin, type I cytoskeletal 14	IPI00384444	IPIHuman378.fasta	51562.5	1	7	9	9	0.000639	0.199	possibly correct	TRUE	v110128v02.7021.7021.3	GQVGGDVNVEmDAAPGVDLSR	R	I	0.997	3.49	0.504	2		m11: Oxidation (+15.99)	701.331	2100.97	2101.98	3	-0.002268	-1.079	317073	262	282	TRUE
Kelly_1695	PTEM9	KD2-525-1	v110128v02	Keratin, type I cytoskeletal 14	IPI00384444	IPIHuman378.fasta	51562.5	1	7	9	9	0.000639	0.199	possibly correct	TRUE	v110128v02.7024.7024.2	GQVGGDVNVEmDAAPGVDLSR	R	I	0.997	5.11	0.67	2		m11: Oxidation (+15.99)	1051.49	2100.97	2101.98	2	-0.002377	-1.131	134607	262	282	TRUE
Kelly_1695	PTEM9	KD2-525-1	v110128v02	Keratin, type I cytoskeletal 14	IPI00384444	IPIHuman378.fasta	51562.5	1	7	9	9	0.000639	0.199	possibly correct	TRUE	v110128v02.5824.5824.2	ILNEMRDQYEK	R	M	0.997	3.01	0.372	2			719.853	1437.69	1438.7	2	-0.001478	-1.028	294773	283	293	TRUE
Kelly_1695	PTEM9	KD2-525-1	v110128v02	Keratin, type I cytoskeletal 14	IPI00384444	IPIHuman378.fasta	51562.5	1	7	9	9	0.000639	0.199	possibly correct	TRUE	v110128v02.6669.6669.3	LLEGEDAHLSSSQFSSGSQSSR	R	D	0.997	5.6	0.55	2			770.359	2308.05	2309.06	3	-0.002855	-1.236	641410	418	439	TRUE
Kelly_1695	PTEM9	KD2-525-1	v110128v02	Keratin, type I cytoskeletal 14	IPI00384444	IPIHuman378.fasta	51562.5	1	7	9	9	0.000639	0.199	possibly correct	TRUE	v110128v02.4913.4913.2	NHEEEMNALR	K	G	0.997	2.56	0.632	2			621.779	1241.54	1242.55	2	-0.001585	-1.275	383627	252	261	TRUE
Kelly_1695	PTEM9	KD2-525-1	v110128v02	Keratin, type I cytoskeletal 14	IPI00384444	IPIHuman378.fasta	51562.5	1	7	9	9	0.000639	0.199	possibly correct	TRUE	v110128v02.4971.4971.3	NHEEEMNALR	K	G	0.997	2.88	0.584	2			414.855	1241.54	1242.55	3	-0.001201	-0.9669	746190	252	261	TRUE
Kelly_1695	PTEM9	KD2-525-1	v110128v02	Keratin, type I cytoskeletal 14	IPI00384444	IPIHuman378.fasta	51562.5	1	7	9	9	0.000639	0.199	possibly correct	TRUE	v110128v02.6244.6244.2	TKYETELNLR	R	M	0.997	2.66	0.449	2			633.837	1265.66	1266.67	2	-0.001906	-1.505	329086	202	211	TRUE
Kelly_1695	PTEM9	KD2-525-1	v110128v02	Isoform 1 of Protein POF1B	IPI00103242	IPIHuman378.fasta	68696.2	0.999	1	1	1	7.1e-05	0.0168	possibly correct	TRUE	v110128v02.4954.4954.2	NLEQENQNLR	R	M	0.997	2.8	0.468	2			629.312	1256.61	1257.62	2	-0.002354	-1.872	357183	428	437	TRUE
Kelly_1695	PTEM9	KD2-525-1	v110128v02	Peptidyl-prolyl cis-trans isomerase-like 4	IPI00642862	IPIHuman378.fasta	57226.8	0.928	1	1	1	7.1e-05	0.0285	possibly correct	FALSE	v110128v02.6704.6704.2	DFIIQTGDPTGTGR	R	G	0.981	2.89	0.118	2			739.374	1476.73	1477.73	2	0.01174	7.942	307082	48	61	TRUE
Kelly_1695	PTEM9	KD2-525-1	v110128v02	Keratin, type I cytoskeletal 24	IPI00004550	IPIHuman378.fasta	55088.5	1	1	1	1	7.1e-05	0.0133	possibly correct	TRUE	v110128v02.5664.5664.2	LAADDFR	R	L	0.997	2.6	0.476	2			404.203	806.392	807.4	2	-0.0008557	-1.06	20574900	225	231	TRUE
Kelly_1695	PTEM9	KD2-525-1	v110128v02	Keratin, type I cytoskeletal 17	IPI00450768	IPIHuman378.fasta	48106.7	0.998	2	2	2	0.000142	0.0486	possibly correct	TRUE	v110128v02.4324.4324.2	LSGGLGAGScR	R	L	0.997	2.51	0.377	2		c10: Carbamidomethyl (+57.02)	517.755	1033.5	1034.5	2	-0.002178	-2.106	254041	31	41	TRUE
Kelly_1695	PTEM9	KD2-525-1	v110128v02	Keratin, type I cytoskeletal 17	IPI00450768	IPIHuman378.fasta	48106.7	0.998	2	2	2	0.000142	0.0486	possibly correct	TRUE	v110128v02.5822.5822.2	TIVEEVQDGK	R	V	0.997	2.31	0.401	2			559.289	1116.56	1117.57	2	-0.002409	-2.156	472354	410	419	TRUE
Kelly_1695	PTEM9	KD2-525-1	v110128v02	cDNA FLJ59705, highly similar to Transcription factor 7-like 2	IPI00922193	IPIHuman378.fasta	37998.5	0.928	1	1	1	7.1e-05	0.0501	possibly correct	FALSE	v110128v02.7691.7691.2	MYPRDTILVGmEDLSGK	-	G	0.997	2.21	0.369	2		m11: Oxidation (+15.99)	970.969	1939.92	1940.95	2	-0.01537	-7.92	4097100	1	17	TRUE
Kelly_1695	PTEM9	KD2-525-1	v110128v02	Putative annexin A2-like protein	IPI00334627	IPIHuman378.fasta	38660.9	0.928	1	1	1	7.1e-05	0.0295	possibly correct	TRUE	v110128v02.7318.7318.2	DALNIETAIK	R	T	0.997	2.77	0.438	2			544.303	1086.59	1087.6	2	-0.001354	-1.245	746848	38	47	TRUE
Kelly_1695	PTEM9	KD2-525-1	v110128v02	Keratin, type I cytoskeletal 16	IPI00217963	IPIHuman378.fasta	51269	1	5	5	5	0.000355	0.146	possibly correct	TRUE	v110128v02.5833.5833.2	APSTYGGGLSVSSR	R	F	0.997	3.4	0.646	2			669.835	1337.66	1338.66	2	-0.001224	-0.9145	512205	42	55	TRUE
Kelly_1695	PTEM9	KD2-525-1	v110128v02	Keratin, type I cytoskeletal 16	IPI00217963	IPIHuman378.fasta	51269	1	5	5	5	0.000355	0.146	possibly correct	TRUE	v110128v02.7755.7755.2	DAETWFLSK	R	T	0.997	2.71	0.493	2			548.769	1095.52	1096.53	2	-0.0003588	-0.3272	1363360	303	311	TRUE
Kelly_1695	PTEM9	KD2-525-1	v110128v02	Keratin, type I cytoskeletal 16	IPI00217963	IPIHuman378.fasta	51269	1	5	5	5	0.000355	0.146	possibly correct	TRUE	v110128v02.3799.3799.2	EVFTSSSSSSSR	R	Q	0.997	2.53	0.608	2			630.789	1259.56	1260.57	2	0.0004362	0.346	68009.8	442	453	TRUE
Kelly_1695	PTEM9	KD2-525-1	v110128v02	Keratin, type I cytoskeletal 16	IPI00217963	IPIHuman378.fasta	51269	1	5	5	5	0.000355	0.146	possibly correct	TRUE	v110128v02.5033.5033.2	GScGIGGGIGGGSSR	K	I	0.997	4.15	0.517	2		c3: Carbamidomethyl (+57.02)	639.796	1277.58	1278.59	2	-0.002023	-1.583	921111	16	30	TRUE
Kelly_1695	PTEM9	KD2-525-1	v110128v02	Keratin, type I cytoskeletal 16	IPI00217963	IPIHuman378.fasta	51269	1	5	5	5	0.000355	0.146	possibly correct	TRUE	v110128v02.7884.7884.3	IIAATIENAQPILQIDNAR	K	L	0.997	3.15	0.504	2			688.72	2063.14	2064.15	3	0.001045	0.5064	387797	178	196	TRUE
Kelly_1695	PTEM9	KD2-525-1	v110128v02	Uncharacterized protein	IPI00180956	IPIHuman378.fasta	48519.3	1	5	6	7	0.000497	0.109	possibly correct	TRUE	v110128v02.6209.6209.2	ASLEGNLAETENR	K	Y	0.997	3.85	0.598	2			702.341	1402.67	1403.68	2	-0.001782	-1.27	150567	322	334	TRUE
Kelly_1695	PTEM9	KD2-525-1	v110128v02	Uncharacterized protein	IPI00180956	IPIHuman378.fasta	48519.3	1	5	6	7	0.000497	0.109	possibly correct	TRUE	v110128v02.4342.4342.2	ATMQNLNDR	K	L	0.997	2.65	0.308	2			531.752	1061.49	1062.5	2	-0.002628	-2.474	427663	87	95	TRUE
Kelly_1695	PTEM9	KD2-525-1	v110128v02	Uncharacterized protein	IPI00180956	IPIHuman378.fasta	48519.3	1	5	6	7	0.000497	0.109	possibly correct	TRUE	v110128v02.5042.5042.3	EVATNSELVQSGK	R	S	0.997	3.28	0.502	2			454.568	1360.68	1361.69	3	-0.001778	-1.305	575853	285	297	TRUE
Kelly_1695	PTEM9	KD2-525-1	v110128v02	Uncharacterized protein	IPI00180956	IPIHuman378.fasta	48519.3	1	5	6	7	0.000497	0.109	possibly correct	TRUE	v110128v02.5035.5035.2	EVATNSELVQSGK	R	S	0.997	4.2	0.672	2			681.348	1360.68	1361.69	2	-0.001734	-1.273	1289010	285	297	TRUE
Kelly_1695	PTEM9	KD2-525-1	v110128v02	Uncharacterized protein	IPI00180956	IPIHuman378.fasta	48519.3	1	5	6	7	0.000497	0.109	possibly correct	TRUE	v110128v02.5117.5117.2	EVATNSELVQSGK	R	S	0.997	4.27	0.684	2			681.348	1360.68	1361.69	2	-0.002344	-1.721	1937760	285	297	TRUE
Kelly_1695	PTEM9	KD2-525-1	v110128v02	Uncharacterized protein	IPI00180956	IPIHuman378.fasta	48519.3	1	5	6	7	0.000497	0.109	possibly correct	TRUE	v110128v02.5706.5706.3	IRDWYQR	K	Q	0.997	2.73	0.358	2			346.182	1035.52	1036.53	3	-0.001062	-1.024	2792140	117	123	TRUE
Kelly_1695	PTEM9	KD2-525-1	v110128v02	Uncharacterized protein	IPI00180956	IPIHuman378.fasta	48519.3	1	5	6	7	0.000497	0.109	possibly correct	TRUE	v110128v02.6522.6522.3	TEELNREVATNSELVQSGK	K	S	0.997	5.61	0.59	2			702.022	2103.04	2104.05	3	-0.001297	-0.6163	272151	279	297	TRUE
Kelly_1695	PTEM9	KD2-525-1	v110128v02	cDNA FLJ52003, highly similar to Homo sapiens nucleoredoxin (NXN), mRNA	IPI00908739	IPIHuman378.fasta	14234	0.928	1	2	2	0.000142	0.135	possibly correct	TRUE	v110128v02.7733.7733.2	LYGIQDSEDDGESEAAK	R	Q	0.821	2.4	0.0941	2			913.896	1825.78	1826.79	2	-0.007864	-4.305	2809020	20	36	TRUE
Kelly_1695	PTEM9	KD2-525-1	v110128v02	cDNA FLJ52003, highly similar to Homo sapiens nucleoredoxin (NXN), mRNA	IPI00908739	IPIHuman378.fasta	14234	0.928	1	2	2	0.000142	0.135	possibly correct	TRUE	v110128v02.7735.7735.3	LYGIQDSEDDGESEAAK	R	Q	0.991	2.64	0.167	2			609.6	1825.78	1826.79	3	-0.007023	-3.845	2334270	20	36	TRUE
Kelly_1695	PTEM9	KD2-525-1	v110128v02	Isoform B of G antigen family D member 2	IPI00006982	IPIHuman378.fasta	16162.6	0.916	1	1	2	0.000142	0.0411	possibly correct	TRUE	v110128v02.990.990.2	KNQQLK	K	V	0.915	2.44	0.0429	2			379.73	757.445	758.452	2	8.899e-05	0.1173	435216	72	77	TRUE
Kelly_1695	PTEM9	KD2-525-1	v110128v02	Isoform B of G antigen family D member 2	IPI00006982	IPIHuman378.fasta	16162.6	0.916	1	1	2	0.000142	0.0411	possibly correct	TRUE	v110128v02.1457.1457.2	KNQQLK	K	V	0.941	2.43	0.0594	2			379.73	757.445	758.452	2	-0.0001551	-0.2046	443508	72	77	TRUE
Kelly_1695	PTEM9	KD2-525-1	v110128v02	HIV Tat-specific factor 1	IPI00013788	IPIHuman378.fasta	85854.6	0.998	1	1	1	7.1e-05	0.0132	possibly correct	TRUE	v110128v02.7402.7402.3	LYKDNQGNLK	K	G	0.997	2.73	0.2	2			398.215	1191.62	1192.63	3	-0.0008947	-0.7502	764502	172	181	TRUE
Kelly_1695	PTEM9	KD2-525-1	v110128v02	Beta-actin-like protein 2	IPI00003269	IPIHuman378.fasta	42004.2	0.999	2	2	2	0.000142	0.0904	possibly correct	TRUE	v110128v02.7785.7785.3	SYELPDGQVITIGNER	R	F	0.997	2.98	0.489	2			597.635	1789.88	1790.89	3	-0.001121	-0.6257	400839	240	255	TRUE
Kelly_1695	PTEM9	KD2-525-1	v110128v02	Beta-actin-like protein 2	IPI00003269	IPIHuman378.fasta	42004.2	0.999	2	2	2	0.000142	0.0904	possibly correct	TRUE	v110128v02.7341.7341.3	VAPDEHPILLTEAPLNPK	R	I	0.887	2.75	0.092	2			652.026	1953.06	1954.06	3	-0.002395	-1.226	623948	97	114	TRUE
Kelly_1695	PTEM9	KD2-525-1	v110128v02	Isoform 2 of Synaptotagmin-like protein 3	IPI00477850	IPIHuman378.fasta	60924.9	0.928	1	1	1	7.1e-05	0.024	possibly correct	FALSE	v110128v02.7799.7799.2	cNPYVKTYLLPDR	K	S	0.997	2.44	0.497	2		c1: Carbamidomethyl (+57.02)	819.915	1637.82	1638.83	2	-0.00821	-5.01	521679	275	287	TRUE
Kelly_1695	PTEM9	KD2-525-1	v110128v02	Laminin subunit gamma-1	IPI00298281	IPIHuman378.fasta	177601	0.908	1	1	1	7.1e-05	0.0087	possibly correct	TRUE	v110128v02.7268.7268.3	DTLQEANDILNNLK	R	D	0.936	2.7	0.1	2			534.277	1599.81	1600.82	3	-0.001017	-0.6355	672233	1358	1371	TRUE
Kelly_1695	PTEM9	KD2-525-1	v110128v02	Cystatin-A	IPI00032325	IPIHuman378.fasta	11006.6	0.998	2	2	2	0.000142	0.306	possibly correct	TRUE	v110128v02.7571.7571.3	SLPGQNEDLVLTGYQVDK	K	N	0.997	3.1	0.452	2			659.336	1974.99	1976	3	-0.005102	-2.582	627545	72	89	TRUE
Kelly_1695	PTEM9	KD2-525-1	v110128v02	Cystatin-A	IPI00032325	IPIHuman378.fasta	11006.6	0.998	2	2	2	0.000142	0.306	possibly correct	TRUE	v110128v02.6626.6626.2	TQVVAGTNYYIK	K	V	0.997	3.34	0.594	2			678.861	1355.71	1356.72	2	-0.001687	-1.244	197656	45	56	TRUE
END OF FILE
